# Supplementary material for: Gametic selection favours polyandry and selfing
Source: PLoS Genet. 2024 Feb 16;20(2):e1010660. doi: 10.1371/journal.pgen.1010660 (PMC10903963; doi:10.1371/journal.pgen.1010660)
Supplement: S1 File — Contains recursion equations and derivations, can be used to replicate our results. Requires proprietary Mathematica software to open and run interactively. We provide S2 File, which can be used to view our analysis without proprietary software. (NB) [file pgen.1010660.s001.nb]

(* Content-type: application/vnd.wolfram.mathematica *)

(*** Wolfram Notebook File ***)
(* http://www.wolfram.com/nb *)

(* CreatedBy='Mathematica 12.1' *)

(*CacheID: 234*)
(* Internal cache information:
NotebookFileLineBreakTest
NotebookFileLineBreakTest
NotebookDataPosition[       158,          7]
NotebookDataLength[    448294,      10631]
NotebookOptionsPosition[    414741,      10105]
NotebookOutlinePosition[    415170,      10122]
CellTagsIndexPosition[    415127,      10119]
WindowFrame->Normal*)

(* Beginning of Notebook Content *)
Notebook[{

Cell[CellGroupData[{
Cell["Gametic selection favours polyandry and selfing", "Title",
 CellChangeTimes->{{3.884410119699315*^9, 3.884410134399577*^9}, 
   3.91561801743826*^9},ExpressionUUID->"edb3f424-7bfa-41ce-85cc-\
3090ae2a21f4"],

Cell["Michael Francis Scott, Carl Mackintosh, and Simone Immler", "Subtitle",
 CellChangeTimes->{{3.8844101370770884`*^9, 3.884410143074973*^9}, {
  3.915617974938106*^9, 
  3.915617982040097*^9}},ExpressionUUID->"25364aa3-6706-466d-86f5-\
ac4332c1e4a0"]
}, Open  ]],

Cell[CellGroupData[{

Cell["Introduction", "Title",
 CellChangeTimes->{{3.741945890280271*^9, 3.741945891773714*^9}, {
  3.862548227610759*^9, 3.862548230433989*^9}, {3.884239662978973*^9, 
  3.8842396633155613`*^9}},ExpressionUUID->"a66402bc-b307-4b61-9818-\
a1b68004fffb"],

Cell[TextData[{
 "We assume two loci: a selected locus (A) with two alleles ",
 StyleBox["A",
  FontSlant->"Italic"],
 "/",
 StyleBox["a",
  FontSlant->"Italic"],
 ", and a modifier (M) with alleles ",
 StyleBox["M/m",
  FontSlant->"Italic"],
 " that determines the mating system. When considering the evolution of \
polyandry/monandry, the modifier determines the fraction of a female\
\[CloseCurlyQuote]s offspring that will be produced through monandry or \
through polyandry. When considering the evolution of selfing, the modifier \
determines the fraction of a female\[CloseCurlyQuote]s offspring that will be \
produced via selfing or via outcrossing. We also use these two locus results \
to approximate the effect of many selected loci. \n\nWe use the following \
fitness notation in the Mathematica notebook. When selection is assumed to be \
weak, we take a Taylor series in the small parameter \[Epsilon], in which \
case we convert to the \[Delta]W notation.  \n\n",
 StyleBox["Fitness in male gametes",
  FontWeight->"Bold"],
 " \nA-bearing from AA father\t\tWAhom \t= 1+\[Delta]WAhom*\[Epsilon]\n\
a-bearing from AA father \tWAhom \t= 1+\[Delta]WahomAA*\[Epsilon]\nA-bearing \
from Aa father \tWAhom \t= 1+\[Delta]WAhet*\[Epsilon]\na-bearing from Aa \
father \tWAhom \t= 1+\[Delta]Wahet*\[Epsilon]\na-bearing from aa father\t \t\
Wahom \t= 1+\[Delta]Wahom*\[Epsilon]\n\n",
 StyleBox["Fitness in diploids\n",
  FontWeight->"Bold"],
 "AA\t\tWAAk\t= 1+\[Delta]WAAk\nAa\t\tWAak\t= 1+\[Delta]WAak\naa\t\tWaak \t= \
1+\[Delta]Waak\nwhere k=m for males and k=f for females (or for the fitness \
effect on male/female function in hermaphrodites),  k \[Element] {m,f}.\n\n",
 StyleBox["Diploid frequencies:",
  FontWeight->"Bold"],
 "\n\nIn this model, we census the frequency of diploid zygotes, given by \
x[i,j], where i and j give the haplotypes carried (i \[Element] {1,2,3,4}, j \
\[Element] {1,2,3,4}) indicating the following haplotypes:\nsubscript\t\
haplotype\n1\t\tMA\n2\t\tMa\n3\t\tmA\n4\t\tma\n\n",
 StyleBox["Monandry/Polyandry",
  FontWeight->"Bold"],
 "\nIn this model, the parameter of interest is ",
 Cell[BoxData[
  FormBox["\[CapitalPi]ij", TraditionalForm]],ExpressionUUID->
  "9446334b-efd4-4063-b909-5751d55a736c"],
 ", which determines the fraction of offspring produced via polyandry (",
 Cell[BoxData[
  FormBox["\[CapitalPi]z", TraditionalForm]],ExpressionUUID->
  "0eab8c86-64bf-4563-84b2-c564a3568c35"],
 ") versus monandry (1-",
 Cell[BoxData[
  FormBox["\[CapitalPi]z", TraditionalForm]],ExpressionUUID->
  "6fdd0ec6-1a8d-4256-8987-52b9d3acd918"],
 "), where z is the diploid genotype at the M locus in the mother (z \
\[Element] {MM, Mm, mm}).\n",
 StyleBox["Selfing/Outcrossing",
  FontWeight->"Bold"],
 "\nIn this model, the parameter of interest is ",
 Cell[BoxData[
  FormBox["\[CapitalOmega]ij", TraditionalForm]],ExpressionUUID->
  "48426d82-5e22-4413-ad88-7a6143c67170"],
 ", which determines the fraction of offspring produced via outcrossing (",
 Cell[BoxData[
  FormBox["\[CapitalOmega]z", TraditionalForm]],ExpressionUUID->
  "d5c029ac-22a6-43ac-8f21-2f22f42df009"],
 ") versus selfing (1-",
 Cell[BoxData[
  FormBox["\[CapitalOmega]z", TraditionalForm]],ExpressionUUID->
  "4949f7a5-0743-4efd-91b0-baf1688dc906"],
 "), where z is the diploid genotype at the M locus in the mother (z \
\[Element] {MM, Mm, mm})."
}], "Text",
 CellChangeTimes->{{3.555435939364888*^9, 3.5554360061031*^9}, {
   3.555436037405137*^9, 3.555436086409083*^9}, {3.555436225776865*^9, 
   3.555436442624867*^9}, {3.555436481123207*^9, 3.555436603303796*^9}, {
   3.555436836747507*^9, 3.555436849359179*^9}, {3.5554369319877567`*^9, 
   3.555436950042029*^9}, {3.5554369901146183`*^9, 3.555437028413025*^9}, {
   3.555437167305149*^9, 3.5554374520895863`*^9}, {3.58308564057237*^9, 
   3.583085717146317*^9}, {3.583085893642565*^9, 3.5830859112084846`*^9}, {
   3.583086058058028*^9, 3.583086093518808*^9}, 3.583087928910172*^9, {
   3.599228900787434*^9, 3.599228990211083*^9}, {3.63611886850706*^9, 
   3.63611891341455*^9}, {3.636119081571452*^9, 3.636119114521553*^9}, {
   3.636119302380664*^9, 3.636119302553772*^9}, {3.636129910757861*^9, 
   3.636129912376356*^9}, {3.636143241066491*^9, 3.6361432495312967`*^9}, {
   3.636143337392398*^9, 3.636143364962759*^9}, {3.637165569579755*^9, 
   3.637165570488802*^9}, {3.7410178160561028`*^9, 3.7410178570463543`*^9}, {
   3.741689288109989*^9, 3.741689303656414*^9}, {3.741689351447482*^9, 
   3.741689397861705*^9}, {3.7416894297481117`*^9, 3.7416895006505203`*^9}, {
   3.741701226267064*^9, 3.7417016426485777`*^9}, {3.741701690528049*^9, 
   3.7417018503459044`*^9}, {3.741702412848454*^9, 3.741702519340014*^9}, {
   3.741702560198707*^9, 3.74170260491332*^9}, {3.741702638136135*^9, 
   3.741702725851115*^9}, {3.74170280012274*^9, 3.741702967615362*^9}, {
   3.741703013798026*^9, 3.741703201386613*^9}, {3.741703896350256*^9, 
   3.741704025978272*^9}, {3.741704315513262*^9, 3.741704320448522*^9}, {
   3.741704664692095*^9, 3.741704735302943*^9}, {3.741946191472333*^9, 
   3.7419462424878187`*^9}, {3.741950409976116*^9, 3.741950554838501*^9}, {
   3.741950586359239*^9, 3.7419506600818443`*^9}, {3.741950717793502*^9, 
   3.741950881140634*^9}, {3.741950981524781*^9, 3.741951071900502*^9}, {
   3.8141824759103317`*^9, 3.8141824760269127`*^9}, {3.815900192830823*^9, 
   3.8159001929592867`*^9}, {3.8159002446345*^9, 3.8159002790588818`*^9}, {
   3.884239673723198*^9, 3.884239697495541*^9}, {3.884239881797263*^9, 
   3.884240036840897*^9}, {3.884240137203115*^9, 3.884240164055637*^9}, {
   3.884409304414854*^9, 3.884409543424127*^9}, {3.884409624663128*^9, 
   3.884409625652577*^9}, {3.884409746013027*^9, 3.884409841951066*^9}, {
   3.8844098813440237`*^9, 3.884410038938423*^9}, 3.8844110453032503`*^9, 
   3.8844258243827963`*^9},ExpressionUUID->"99486d59-3d06-4772-876d-\
409703519a83"]
}, Open  ]],

Cell[CellGroupData[{

Cell["(0) Shared functions [enter]", "Title",
 CellChangeTimes->{{3.855206125897931*^9, 3.855206143133767*^9}, {
  3.884238926676736*^9, 
  3.884238927484539*^9}},ExpressionUUID->"86a07519-114a-40e3-810d-\
c5d1467f342f"],

Cell[CellGroupData[{

Cell["Functions [enter]", "Subsection",
 CellChangeTimes->{{3.855206180483541*^9, 
  3.855206184286872*^9}},ExpressionUUID->"be28f454-140a-496a-85ee-\
9d84cff7f425"],

Cell["\<\
We census immediately after zygote formation, where the two sexes are equal \
in frequency. Because it doesn\[CloseCurlyQuote]t matter to the next \
generation whether a haplotype was inherited from the mother or father (no \
parental effects), we can reduce the number of genotypes by counting together \
the genotypes together involving {i,j} and {j,i}, getting the 10 unique \
genotypes:
{MA/MA, MA/Ma, MA/mA, MA/ma, Ma/Ma, Ma/mA, Ma/ma, mA/mA, mA/ma, ma/ma}
The indices {1,2,3,4} correspond to haplotypes {MA, Ma, mA, ma}, so the \
diploid genotypes are given by the indices in \
\[OpenCurlyDoubleQuote]genotypes\[CloseCurlyDoubleQuote]\
\>", "Text",
 CellChangeTimes->{{3.855206232903551*^9, 3.85520626526793*^9}, {
  3.884238982970234*^9, 
  3.884239067548472*^9}},ExpressionUUID->"8efe9da5-8a49-4504-a99c-\
a1926efab170"],

Cell[CellGroupData[{

Cell[BoxData[
 RowBox[{"genotypes", "=", 
  RowBox[{"Flatten", "[", 
   RowBox[{
    RowBox[{"Table", "[", 
     RowBox[{
      RowBox[{"{", 
       RowBox[{"i", ",", "j"}], "}"}], ",", 
      RowBox[{"{", 
       RowBox[{"i", ",", "1", ",", "4"}], "}"}], ",", 
      RowBox[{"{", 
       RowBox[{"j", ",", "i", ",", "4"}], "}"}]}], "]"}], ",", "1"}], 
   "]"}]}]], "Input",
 CellChangeTimes->{{3.7410106701956377`*^9, 3.741010717105884*^9}, {
   3.741010775504583*^9, 3.741010776383396*^9}, {3.7410111637146473`*^9, 
   3.7410111824804993`*^9}, {3.741693750313497*^9, 3.741693786576088*^9}, 
   3.7416947848685493`*^9, 3.81590917103691*^9},
 CellLabel->"In[1]:=",ExpressionUUID->"92646710-be94-4329-84ba-c6539ec2bcf2"],

Cell[BoxData[
 RowBox[{"{", 
  RowBox[{
   RowBox[{"{", 
    RowBox[{"1", ",", "1"}], "}"}], ",", 
   RowBox[{"{", 
    RowBox[{"1", ",", "2"}], "}"}], ",", 
   RowBox[{"{", 
    RowBox[{"1", ",", "3"}], "}"}], ",", 
   RowBox[{"{", 
    RowBox[{"1", ",", "4"}], "}"}], ",", 
   RowBox[{"{", 
    RowBox[{"2", ",", "2"}], "}"}], ",", 
   RowBox[{"{", 
    RowBox[{"2", ",", "3"}], "}"}], ",", 
   RowBox[{"{", 
    RowBox[{"2", ",", "4"}], "}"}], ",", 
   RowBox[{"{", 
    RowBox[{"3", ",", "3"}], "}"}], ",", 
   RowBox[{"{", 
    RowBox[{"3", ",", "4"}], "}"}], ",", 
   RowBox[{"{", 
    RowBox[{"4", ",", "4"}], "}"}]}], "}"}]], "Output",
 CellChangeTimes->{{3.7410107074534483`*^9, 3.741010717652368*^9}, 
   3.7410107779665947`*^9, {3.741011176877846*^9, 3.741011182976619*^9}, {
   3.741014332421679*^9, 3.741014341405176*^9}, 3.741014617130636*^9, 
   3.741017191937029*^9, 3.741019394531012*^9, 3.741019500272691*^9, 
   3.74102014152733*^9, 3.741021234087571*^9, 3.741022377785515*^9, 
   3.741022528683653*^9, 3.741026262976843*^9, 3.74103509709788*^9, 
   3.741037177020915*^9, 3.7410375811653967`*^9, 3.741693798176133*^9, 
   3.741694786510396*^9, 3.7417048519376183`*^9, 3.74170933684515*^9, 
   3.7417513208180523`*^9, 3.741751493605236*^9, 3.741778110615541*^9, 
   3.741779905188608*^9, 3.741934653090736*^9, 3.74193783147989*^9, 
   3.74193791306008*^9, 3.7419420955642*^9, 3.741946416487468*^9, 
   3.7419464590724*^9, 3.7420434866248283`*^9, 3.7420993888453827`*^9, 
   3.742100988698349*^9, 3.750685018352796*^9, 3.750685049245483*^9, 
   3.750685113835103*^9, 3.759409247762178*^9, 3.759409491171625*^9, 
   3.775976968346511*^9, {3.775977147914678*^9, 3.7759771728170023`*^9}, 
   3.776057172655589*^9, 3.794829427865354*^9, 3.7949018434501343`*^9, 
   3.81418181062953*^9, 3.814182659037408*^9, 3.814251517302813*^9, 
   3.8159003075149183`*^9, 3.815909100116888*^9, 3.815909171229643*^9, 
   3.816501745682995*^9, 3.817209722994381*^9, {3.81721089595483*^9, 
   3.817210903814636*^9}, 3.817628358434348*^9, 3.8509906469956627`*^9, 
   3.852093799456658*^9, 3.8529611393918533`*^9, 3.852963003941937*^9, 
   3.853390206854086*^9, 3.8550514547308064`*^9, 3.855207673547812*^9, 
   3.855389499428402*^9, 3.8580747665732307`*^9, 3.858145344994622*^9, 
   3.858161441585054*^9, 3.8587651301434307`*^9, {3.862543351377728*^9, 
   3.862543355695854*^9}, 3.870344954690989*^9, 3.871702603406296*^9, 
   3.873192961242114*^9, 3.873777264423793*^9, 3.884239361262776*^9, {
   3.884243121142421*^9, 3.884243135690802*^9}, 3.884252337048958*^9, 
   3.8844110907879553`*^9, 3.884426162680078*^9},
 CellLabel->"Out[1]=",ExpressionUUID->"a3f048c2-7550-4f9c-9d3e-e986d062a5f0"]
}, Open  ]],

Cell["\<\
The following functions give an index for the A or M genotype based on the \
haplotype index: 1=A and 2=a and 1=M and 2=m. getHap returns the haplotype \
from the A and B genotypes. \
\>", "Text",
 CellChangeTimes->{{3.842418505706126*^9, 3.842418552237021*^9}, {
  3.842497837924993*^9, 3.842497848388485*^9}, {3.85099049891273*^9, 
  3.8509905021752777`*^9}, {3.884239084085676*^9, 
  3.884239149875931*^9}},ExpressionUUID->"703dd60e-9f9e-44b4-b17d-\
c9f73865020d"],

Cell[BoxData[{
 RowBox[{
  RowBox[{"Ageno", "[", "k_", "]"}], ":=", 
  RowBox[{"Mod", "[", 
   RowBox[{
    RowBox[{"Ceiling", "[", 
     RowBox[{"k", "/", "1"}], "]"}], ",", "2", ",", "1"}], 
   "]"}]}], "\[IndentingNewLine]", 
 RowBox[{
  RowBox[{"Mgeno", "[", "k_", "]"}], ":=", 
  RowBox[{"Mod", "[", 
   RowBox[{
    RowBox[{"Ceiling", "[", 
     RowBox[{"k", "/", "2"}], "]"}], ",", "2", ",", "1"}], 
   "]"}]}], "\[IndentingNewLine]", 
 RowBox[{
  RowBox[{"getHap", "[", 
   RowBox[{"a_", ",", "b_"}], "]"}], ":=", 
  RowBox[{"a", "+", 
   RowBox[{"2", "b"}], "-", "2"}]}]}], "Input",
 CellChangeTimes->{{3.842418462057654*^9, 3.8424184698300257`*^9}, {
  3.8424212467593803`*^9, 3.842421278831222*^9}, {3.842421324622018*^9, 
  3.8424213271391983`*^9}, {3.842497835115906*^9, 3.842497835433497*^9}, {
  3.8509905072729483`*^9, 3.850990546714879*^9}, {3.850992174815103*^9, 
  3.850992175154481*^9}},
 CellLabel->"In[2]:=",ExpressionUUID->"61013a60-2223-4cc7-95d2-c5f4ab0a4280"],

Cell["\<\
Selection in the diploid phase. 
In the section on monandry/polyandry, we assume separate males and females. \
In the section on selfing, we are interested in hermaphrodites, where \
viability selection will affect both sexual functions equally. However, even \
in hermaphrodites we allow for separate male and female fitnesses in case of \
sexually antagonistic fertility selection. Therefore, we allow separate male \
and female fitnesses. 
The following gives fitness vectors to be applied to the genotype \
frequencies. \
\>", "Text",
 CellChangeTimes->{{3.7410181059041653`*^9, 3.7410181455742693`*^9}, {
   3.741018906141958*^9, 3.7410189116257677`*^9}, {3.814252472007234*^9, 
   3.814252501610261*^9}, 3.815909105102989*^9, {3.855206288224923*^9, 
   3.855206355421633*^9}, {3.855206805850718*^9, 3.855206809215337*^9}, {
   3.855206889798336*^9, 3.855206909014525*^9}, {3.884239177348472*^9, 
   3.884239211132896*^9}, {3.8842395380922117`*^9, 3.884239546091041*^9}, 
   3.884411045332273*^9, 
   3.884425819447453*^9},ExpressionUUID->"6e271677-4e87-42cc-9760-\
b370baf8c5ff"],

Cell[BoxData[{
 RowBox[{
  RowBox[{"femfit", "=", 
   RowBox[{
    RowBox[{"WAAf", "*", 
     RowBox[{"Boole", "[", 
      RowBox[{"Map", "[", 
       RowBox[{
        RowBox[{
         RowBox[{
          RowBox[{
           RowBox[{"Ageno", "[", 
            RowBox[{"#", "[", 
             RowBox[{"[", "1", "]"}], "]"}], "]"}], "*", " ", 
           RowBox[{"Ageno", "[", 
            RowBox[{"#", "[", 
             RowBox[{"[", "2", "]"}], "]"}], "]"}]}], "==", "1"}], "&"}], ",",
         "genotypes"}], "]"}], "]"}]}], "+", "\[IndentingNewLine]", 
    RowBox[{"WAaf", "*", 
     RowBox[{"Boole", "[", 
      RowBox[{"Map", "[", 
       RowBox[{
        RowBox[{
         RowBox[{"(", 
          RowBox[{
           RowBox[{
            RowBox[{"Ageno", "[", 
             RowBox[{"#", "[", 
              RowBox[{"[", "1", "]"}], "]"}], "]"}], "*", " ", 
            RowBox[{"Ageno", "[", 
             RowBox[{"#", "[", 
              RowBox[{"[", "2", "]"}], "]"}], "]"}]}], "==", "2"}], ")"}], 
         "&"}], ",", "genotypes"}], "]"}], "]"}]}], "+", 
    "\[IndentingNewLine]", 
    RowBox[{"Waaf", "*", 
     RowBox[{"Boole", "[", 
      RowBox[{"Map", "[", 
       RowBox[{
        RowBox[{
         RowBox[{
          RowBox[{
           RowBox[{"Ageno", "[", 
            RowBox[{"#", "[", 
             RowBox[{"[", "1", "]"}], "]"}], "]"}], "*", " ", 
           RowBox[{"Ageno", "[", 
            RowBox[{"#", "[", 
             RowBox[{"[", "2", "]"}], "]"}], "]"}]}], "==", "4"}], "&"}], ",",
         "genotypes"}], "]"}], "]"}]}]}]}], ";"}], "\[IndentingNewLine]", 
 RowBox[{
  RowBox[{"malefit", "=", 
   RowBox[{
    RowBox[{"WAAm", "*", 
     RowBox[{"Boole", "[", 
      RowBox[{"Map", "[", 
       RowBox[{
        RowBox[{
         RowBox[{
          RowBox[{
           RowBox[{"Ageno", "[", 
            RowBox[{"#", "[", 
             RowBox[{"[", "1", "]"}], "]"}], "]"}], "*", " ", 
           RowBox[{"Ageno", "[", 
            RowBox[{"#", "[", 
             RowBox[{"[", "2", "]"}], "]"}], "]"}]}], "==", "1"}], "&"}], ",",
         "genotypes"}], "]"}], "]"}]}], "+", "\[IndentingNewLine]", 
    RowBox[{"WAam", "*", 
     RowBox[{"Boole", "[", 
      RowBox[{"Map", "[", 
       RowBox[{
        RowBox[{
         RowBox[{"(", 
          RowBox[{
           RowBox[{
            RowBox[{"Ageno", "[", 
             RowBox[{"#", "[", 
              RowBox[{"[", "1", "]"}], "]"}], "]"}], "*", 
            RowBox[{"Ageno", "[", 
             RowBox[{"#", "[", 
              RowBox[{"[", "2", "]"}], "]"}], "]"}]}], "==", "2"}], ")"}], 
         "&"}], ",", "genotypes"}], "]"}], "]"}]}], "+", 
    "\[IndentingNewLine]", 
    RowBox[{"Waam", "*", 
     RowBox[{"Boole", "[", 
      RowBox[{"Map", "[", 
       RowBox[{
        RowBox[{
         RowBox[{
          RowBox[{
           RowBox[{"Ageno", "[", 
            RowBox[{"#", "[", 
             RowBox[{"[", "1", "]"}], "]"}], "]"}], "*", " ", 
           RowBox[{"Ageno", "[", 
            RowBox[{"#", "[", 
             RowBox[{"[", "2", "]"}], "]"}], "]"}]}], "==", "4"}], "&"}], ",",
         "genotypes"}], "]"}], "]"}]}]}]}], ";"}]}], "Input",
 CellChangeTimes->{{3.850991062276074*^9, 3.850991156241316*^9}, {
  3.850991189868737*^9, 3.850991221987623*^9}, {3.852093889477666*^9, 
  3.852093909899826*^9}},
 CellLabel->"In[5]:=",ExpressionUUID->"9a7aa838-5689-4947-b945-c4f2aa3391da"],

Cell["\<\
Use these fitness vectors to get the mean fitness of males and females and \
the frequencies of the different genotypes after selection (femfreq and \
malefreq) Neither locus is linked to the sex determining region (or \
individuals are hermaphrodite) so the genotype frequencies among males and \
females are the same before selection (given by x[{i,j}]). \
\>", "Text",
 CellChangeTimes->{{3.8509921993403397`*^9, 3.8509922216828003`*^9}, {
  3.852965800766654*^9, 3.8529658424938507`*^9}, {3.85520684044455*^9, 
  3.855206868378273*^9}, {3.855206919870755*^9, 
  3.855206924359416*^9}},ExpressionUUID->"f37170af-0cfe-4627-ba65-\
b2a8db39a983"],

Cell[BoxData[{
 RowBox[{
  RowBox[{"meanfemfit", "=", 
   RowBox[{"Total", "[", 
    RowBox[{
     RowBox[{"Map", "[", 
      RowBox[{"x", ",", "genotypes"}], "]"}], "*", "femfit"}], "]"}]}], 
  ";"}], "\[IndentingNewLine]", 
 RowBox[{
  RowBox[{"meanmalefit", "=", 
   RowBox[{"Total", "[", 
    RowBox[{
     RowBox[{"Map", "[", 
      RowBox[{"x", ",", "genotypes"}], "]"}], "*", "malefit"}], "]"}]}], 
  ";"}], "\[IndentingNewLine]", 
 RowBox[{
  RowBox[{"femfreq", "=", 
   RowBox[{
    RowBox[{"Map", "[", 
     RowBox[{"x", ",", "genotypes"}], "]"}], "*", 
    RowBox[{"femfit", "/", "meanfemfit"}]}]}], ";"}], "\[IndentingNewLine]", 
 RowBox[{
  RowBox[{"malefreq", "=", 
   RowBox[{
    RowBox[{"Map", "[", 
     RowBox[{"x", ",", "genotypes"}], "]"}], "*", 
    RowBox[{"malefit", "/", "meanmalefit"}]}]}], ";"}]}], "Input",
 CellChangeTimes->{{3.741017576628042*^9, 3.741017589969562*^9}, {
   3.741018900724338*^9, 3.741018978866066*^9}, {3.741022202609563*^9, 
   3.741022212430987*^9}, 3.7410222629660597`*^9, {3.7417796306460857`*^9, 
   3.7417796518394547`*^9}, {3.7419380290554*^9, 3.741938043645111*^9}, {
   3.741946530348174*^9, 3.741946581938809*^9}, {3.815902469141533*^9, 
   3.815902471141295*^9}, {3.815902543232916*^9, 3.815902576304369*^9}, {
   3.815909115643697*^9, 3.81590911717118*^9}, {3.850991337516346*^9, 
   3.850991359834263*^9}, {3.850992194705868*^9, 3.8509921949459333`*^9}},
 CellLabel->"In[7]:=",ExpressionUUID->"b6a124d6-2501-4ea4-9b59-d904d92df731"],

Cell["\<\
The normalisation step (mean fitness) means that these are frequencies among \
males and females and will sum to 1:\
\>", "Text",
 CellChangeTimes->{{3.815904018180398*^9, 
  3.815904053786724*^9}},ExpressionUUID->"3c270656-90d6-4430-9a3e-\
0bce75395512"],

Cell[CellGroupData[{

Cell[BoxData[{
 RowBox[{"Simplify", "[", 
  RowBox[{"Total", "[", "femfreq", "]"}], "]"}], "\[IndentingNewLine]", 
 RowBox[{"Simplify", "[", 
  RowBox[{"Total", "[", "malefreq", "]"}], "]"}]}], "Input",
 CellChangeTimes->{{3.815902803358512*^9, 3.815902889139247*^9}, {
  3.81590400892575*^9, 3.8159040150766563`*^9}, {3.850991606379663*^9, 
  3.850991612495234*^9}},
 CellLabel->"In[11]:=",ExpressionUUID->"14d461da-612c-415e-8cab-2f37dfc2049f"],

Cell[BoxData["1"], "Output",
 CellChangeTimes->{{3.815902829327105*^9, 3.8159028894694767`*^9}, 
   3.815904009759596*^9, 3.8159040558046227`*^9, {3.8159091313433123`*^9, 
   3.81590913681149*^9}, 3.815909174685636*^9, 3.816501745806609*^9, 
   3.817209723135737*^9, {3.817210896021968*^9, 3.817210910310536*^9}, 
   3.8176283585571547`*^9, {3.850991607857974*^9, 3.850991613376403*^9}, 
   3.850992228481789*^9, 3.852093930144271*^9, 3.852961215608604*^9, 
   3.852963003986412*^9, 3.8533902071217537`*^9, 3.855051454971608*^9, 
   3.855207673594049*^9, 3.855389499696924*^9, 3.8580747667137823`*^9, 
   3.8581453451266603`*^9, 3.858161441728566*^9, 3.858765130401206*^9, 
   3.862543355760693*^9, 3.87034495474104*^9, 3.871702603772403*^9, 
   3.873192961296508*^9, 3.87377726491646*^9, 3.884239361314386*^9, {
   3.884243121205488*^9, 3.884243135744548*^9}, 3.8842523370967827`*^9, 
   3.884411091166038*^9, 3.884426162815503*^9},
 CellLabel->"Out[11]=",ExpressionUUID->"56bc3837-cf1c-4a9f-aad9-ffe4e06609ea"],

Cell[BoxData["1"], "Output",
 CellChangeTimes->{{3.815902829327105*^9, 3.8159028894694767`*^9}, 
   3.815904009759596*^9, 3.8159040558046227`*^9, {3.8159091313433123`*^9, 
   3.81590913681149*^9}, 3.815909174685636*^9, 3.816501745806609*^9, 
   3.817209723135737*^9, {3.817210896021968*^9, 3.817210910310536*^9}, 
   3.8176283585571547`*^9, {3.850991607857974*^9, 3.850991613376403*^9}, 
   3.850992228481789*^9, 3.852093930144271*^9, 3.852961215608604*^9, 
   3.852963003986412*^9, 3.8533902071217537`*^9, 3.855051454971608*^9, 
   3.855207673594049*^9, 3.855389499696924*^9, 3.8580747667137823`*^9, 
   3.8581453451266603`*^9, 3.858161441728566*^9, 3.858765130401206*^9, 
   3.862543355760693*^9, 3.87034495474104*^9, 3.871702603772403*^9, 
   3.873192961296508*^9, 3.87377726491646*^9, 3.884239361314386*^9, {
   3.884243121205488*^9, 3.884243135744548*^9}, 3.8842523370967827`*^9, 
   3.884411091166038*^9, 3.884426162817205*^9},
 CellLabel->"Out[12]=",ExpressionUUID->"32ad39a1-36f8-4179-9438-997a3b3971ec"]
}, Open  ]],

Cell["\<\
We assume that mutation occurs from A->a at rate \[Mu]. These give indicators \
of which gametes are A-bearing or a-bearing based on the genotype vectors. \
\>", "Text",
 CellChangeTimes->{{3.7417049496951923`*^9, 3.741704969644142*^9}, {
   3.7417060169428864`*^9, 3.741706030021744*^9}, {3.85099452180818*^9, 
   3.850994524384721*^9}, {3.852093948350465*^9, 3.8520939896819887`*^9}, {
   3.884239267191421*^9, 3.884239283863676*^9}, 
   3.8842395542581463`*^9},ExpressionUUID->"7b0558b4-7ff8-4e0d-a7c6-\
cb38b42c0142"],

Cell[BoxData[{
 RowBox[{
  RowBox[{"Agenotypes", "=", 
   RowBox[{"Boole", "[", 
    RowBox[{"Map", "[", 
     RowBox[{
      RowBox[{
       RowBox[{
        RowBox[{"Ageno", "[", "#", "]"}], "==", "1"}], "&"}], ",", 
      RowBox[{"Table", "[", 
       RowBox[{"x", ",", 
        RowBox[{"{", 
         RowBox[{"x", ",", "1", ",", "4"}], "}"}]}], "]"}]}], "]"}], "]"}]}], 
  ";"}], "\[IndentingNewLine]", 
 RowBox[{
  RowBox[{"agenotypes", "=", 
   RowBox[{"Boole", "[", 
    RowBox[{"Map", "[", 
     RowBox[{
      RowBox[{
       RowBox[{
        RowBox[{"Ageno", "[", "#", "]"}], "==", "2"}], "&"}], ",", 
      RowBox[{"Table", "[", 
       RowBox[{"x", ",", 
        RowBox[{"{", 
         RowBox[{"x", ",", "1", ",", "4"}], "}"}]}], "]"}]}], "]"}], "]"}]}], 
  ";"}]}], "Input",
 CellLabel->"In[13]:=",ExpressionUUID->"809a7096-90f2-4f72-8225-3d3f7686890e"],

Cell["\<\
The transmission function captures recombination and mutation\
\>", "Text",
 CellChangeTimes->{{3.850994505157675*^9, 
  3.8509945182420588`*^9}},ExpressionUUID->"a7078ffe-1f56-4b56-9540-\
9a1439c46b28"],

Cell[BoxData[{
 RowBox[{"Clear", "[", "transmission", "]"}], "\[IndentingNewLine]", 
 RowBox[{
  RowBox[{"transmission", "[", 
   RowBox[{"{", 
    RowBox[{"x_", ",", "y_"}], "}"}], "]"}], ":=", 
  RowBox[{"Block", "[", 
   RowBox[{
    RowBox[{"{", "}"}], ",", " ", 
    RowBox[{"(*", " ", 
     RowBox[{
      RowBox[{
      "this", " ", "function", " ", "will", " ", "return", " ", "a", " ", 
       "vector", " ", "of", " ", "the", " ", "length", " ", "4"}], ",", " ", 
      RowBox[{"giving", " ", "the", " ", "genotypes", " ", "of", " ", 
       RowBox[{"gamete", "/", "gametophytes"}], " ", "produced", " ", "by", 
       " ", 
       RowBox[{"mother", "/", "father"}], " ", "with", " ", "genotype", " ", 
       "x", " ", "y"}]}], " ", "*)"}], "\[IndentingNewLine]", 
    RowBox[{
     RowBox[{"type", "=", 
      RowBox[{"{", 
       RowBox[{"0", ",", "0", ",", "0", ",", "0"}], "}"}]}], ";", 
     "\[IndentingNewLine]", 
     RowBox[{"(*", 
      RowBox[{
       RowBox[{
       "before", " ", "accounting", " ", "for", " ", "recombination"}], ",", 
       " ", 
       RowBox[{
       "the", " ", "gametes", " ", "to", " ", "carry", " ", "the", " ", 
        "parental", " ", "haplotypes"}]}], "*)"}], "\[IndentingNewLine]", 
     RowBox[{
      RowBox[{"type", "[", 
       RowBox[{"[", "x", "]"}], "]"}], "=", 
      RowBox[{
       RowBox[{"type", "[", 
        RowBox[{"[", "x", "]"}], "]"}], "+", 
       RowBox[{"1", "/", "2"}]}]}], ";", " ", "\[IndentingNewLine]", 
     RowBox[{
      RowBox[{"type", "[", 
       RowBox[{"[", "y", "]"}], "]"}], "=", 
      RowBox[{
       RowBox[{"type", "[", 
        RowBox[{"[", "y", "]"}], "]"}], "+", 
       RowBox[{"1", "/", "2"}]}]}], ";", "\[IndentingNewLine]", 
     "\[IndentingNewLine]", 
     RowBox[{"(*", 
      RowBox[{
       RowBox[{
       "the", " ", "x", " ", "haplotype", " ", "can", " ", "exchange", " ", 
        "a", " ", "single", " ", "allele", " ", "at", " ", "the", " ", "A", 
        " ", "or", " ", "M", " ", "locus", " ", "with", " ", "the", " ", "y", 
        " ", "haplotype"}], ",", " ", 
       RowBox[{
       "these", " ", "return", " ", "the", " ", "genotype", " ", "code", " ", 
        "for", " ", "each", " ", "of", " ", "these", " ", "exchanges"}]}], 
      "*)"}], "\[IndentingNewLine]", 
     RowBox[{"switchA", "=", 
      RowBox[{"getHap", "[", 
       RowBox[{
        RowBox[{"Ageno", "[", "y", "]"}], ",", 
        RowBox[{"Mgeno", "[", "x", "]"}]}], "]"}]}], ";", 
     "\[IndentingNewLine]", 
     RowBox[{"switchM", "=", 
      RowBox[{"getHap", "[", 
       RowBox[{
        RowBox[{"Ageno", "[", "x", "]"}], ",", 
        RowBox[{"Mgeno", "[", "y", "]"}]}], "]"}]}], ";", 
     "\[IndentingNewLine]", "\[IndentingNewLine]", 
     RowBox[{
      RowBox[{"type", "[", 
       RowBox[{"[", "x", "]"}], "]"}], "=", 
      RowBox[{
       RowBox[{"type", "[", 
        RowBox[{"[", "x", "]"}], "]"}], "-", 
       RowBox[{"(", 
        RowBox[{"r", "/", "2"}], ")"}]}]}], ";", " ", 
     RowBox[{"(*", 
      RowBox[{
      "recombinants", " ", "remove", " ", "the", " ", "original", " ", 
       "haplotype", " ", "combinations"}], "*)"}], "\[IndentingNewLine]", 
     RowBox[{
      RowBox[{"type", "[", 
       RowBox[{"[", "switchA", "]"}], "]"}], "=", 
      RowBox[{
       RowBox[{"type", "[", 
        RowBox[{"[", "switchA", "]"}], "]"}], "+", 
       RowBox[{"(", 
        RowBox[{"r", "/", "2"}], ")"}]}]}], ";", " ", 
     RowBox[{"(*", 
      RowBox[{"add", " ", "recombinant", " ", "types"}], "*)"}], 
     "\[IndentingNewLine]", 
     RowBox[{
      RowBox[{"type", "[", 
       RowBox[{"[", "y", "]"}], "]"}], "=", 
      RowBox[{
       RowBox[{"type", "[", 
        RowBox[{"[", "y", "]"}], "]"}], "-", 
       RowBox[{"r", "/", "2"}]}]}], ";", " ", 
     RowBox[{"(*", 
      RowBox[{
      "recombinants", " ", "remove", " ", "the", " ", "original", " ", 
       "haplotype", " ", "combinations"}], "*)"}], "\[IndentingNewLine]", 
     RowBox[{
      RowBox[{"type", "[", 
       RowBox[{"[", "switchM", "]"}], "]"}], "=", 
      RowBox[{
       RowBox[{"type", "[", 
        RowBox[{"[", "switchM", "]"}], "]"}], "+", 
       RowBox[{"r", "/", "2"}]}]}], ";", " ", 
     RowBox[{"(*", 
      RowBox[{"add", " ", "recombinant", " ", "types"}], "*)"}], 
     "\[IndentingNewLine]", "\[IndentingNewLine]", 
     RowBox[{"(*", 
      RowBox[{
      "modify", " ", "genotype", " ", "frequencies", " ", "by", " ", 
       "mutation"}], "*)"}], "\[IndentingNewLine]", 
     RowBox[{"Simplify", "[", 
      RowBox[{
       RowBox[{
        RowBox[{"(", 
         RowBox[{"1", "-", "\[Mu]"}], ")"}], "*", "Agenotypes", "*", "type"}],
        "+", " ", 
       RowBox[{"(*", 
        RowBox[{
        "remove", " ", "A", " ", "genotypes", " ", "that", " ", "mutate"}], 
        "*)"}], "\[IndentingNewLine]", 
       RowBox[{"agenotypes", "*", "type"}], "+", " ", 
       RowBox[{"(*", 
        RowBox[{"a", " ", "genotypes", " ", "unchanged"}], "*)"}], 
       "\[IndentingNewLine]", 
       RowBox[{"RotateRight", "[", 
        RowBox[{
         RowBox[{"(", "\[Mu]", ")"}], "*", "Agenotypes", "*", "type"}], 
        "]"}]}], " ", 
      RowBox[{"(*", 
       RowBox[{
       "add", " ", "A", " ", "genotypes", " ", "that", " ", "mutate", " ", 
        "to", " ", "a", " ", "genotypes"}], "*)"}], "]"}]}]}], 
   "\[IndentingNewLine]", 
   RowBox[{"(*", 
    RowBox[{
     RowBox[{
      RowBox[{"n", ".", "b", ".", " ", "this"}], " ", "assumes", " ", "that", 
      " ", "the", " ", "haplotypes", " ", "are", " ", "shifted", " ", "by", 
      " ", "one", " ", "via", " ", "the", " ", "RotateRight", " ", "function",
       " ", "so", " ", "can", " ", "only", " ", "be", " ", "used", " ", 
      "when", " ", "mutations", " ", "go", " ", "from", " ", "A"}], "->", 
     RowBox[{
     "a", " ", "and", " ", "these", " ", "indices", " ", "are", " ", 
      "successively", " ", "coded"}]}], "*)"}], "\[IndentingNewLine]", 
   "]"}]}]}], "Input",
 CellChangeTimes->{{3.834828022441906*^9, 3.834828030657187*^9}, {
   3.8393270943892317`*^9, 3.839327165231771*^9}, {3.839327428122909*^9, 
   3.8393274365232964`*^9}, 3.839328037359112*^9, {3.839328209466455*^9, 
   3.839328212178337*^9}, {3.839329593234085*^9, 3.839329593614847*^9}, {
   3.8402586900937157`*^9, 3.8402586902670403`*^9}, {3.840535864113781*^9, 
   3.840535954659636*^9}, 3.8405364243256817`*^9, {3.842330119953486*^9, 
   3.8423301426642923`*^9}, {3.842330190792379*^9, 3.842330192052031*^9}, {
   3.842330367360882*^9, 3.842330380681609*^9}, {3.8423309034490757`*^9, 
   3.8423309474598207`*^9}, {3.842330994428442*^9, 3.8423310373023453`*^9}, {
   3.8423359178133307`*^9, 3.8423359316007566`*^9}, {3.842340818454854*^9, 
   3.842340822291018*^9}, {3.842340897924506*^9, 3.8423409962035837`*^9}, {
   3.842341033756524*^9, 3.842341149673563*^9}, {3.842341184596485*^9, 
   3.842341187285119*^9}, {3.8423416138053503`*^9, 3.8423416917353897`*^9}, {
   3.8423417323011093`*^9, 3.842341739671023*^9}, {3.842342004630951*^9, 
   3.84234209263983*^9}, {3.842342142882361*^9, 3.842342353613667*^9}, {
   3.842343042887968*^9, 3.842343047769888*^9}, {3.84234432130935*^9, 
   3.8423443643231773`*^9}, {3.842498688134207*^9, 3.8424987085500927`*^9}, {
   3.842499668303697*^9, 3.842499713451611*^9}, {3.842499797741603*^9, 
   3.8424998718432093`*^9}, {3.84250019723293*^9, 3.842500198566162*^9}, {
   3.8425050536497717`*^9, 3.8425050604840307`*^9}, {3.842505138415311*^9, 
   3.842505207024568*^9}, {3.842506700524822*^9, 3.842506709878847*^9}, {
   3.842506791337146*^9, 3.842506815653968*^9}, {3.847946737255476*^9, 
   3.84794674201412*^9}, {3.850992037832057*^9, 3.85099206434584*^9}, {
   3.8509922971203203`*^9, 3.850992386197794*^9}, {3.85099249833429*^9, 
   3.85099262518937*^9}, {3.850992757556788*^9, 3.850992767625242*^9}, {
   3.850992976542924*^9, 3.8509929953406*^9}, {3.850993332017231*^9, 
   3.850993348984417*^9}, {3.850994330011935*^9, 3.850994478038848*^9}, {
   3.8520940121084957`*^9, 3.8520940283651743`*^9}, {3.8842393004048367`*^9, 
   3.884239355935915*^9}, {3.8842393868618603`*^9, 3.8842394076645613`*^9}},
 CellLabel->"In[15]:=",ExpressionUUID->"3b6acfd2-dba2-42f7-ac60-92b57927354f"],

Cell["\<\
For polyandry and outcrossing, we need to get the common gamete pool, summed \
over all father genotype frequencies (xm[{i,j}]) and the gametes they each \
produce and the respective fitnesses of each of those gamete types:\
\>", "Text",
 CellChangeTimes->{{3.741708742698188*^9, 3.741708809314744*^9}, {
   3.8842394257832317`*^9, 3.884239434490568*^9}, {3.884239562336549*^9, 
   3.884239573518033*^9}, 
   3.8844258219001017`*^9},ExpressionUUID->"f6df324a-6a1d-4df0-8b63-\
511c969eb37a"],

Cell[BoxData[{
 RowBox[{"Clear", "[", "gametefit", "]"}], "\[IndentingNewLine]", 
 RowBox[{
  RowBox[{"gametefit", "[", 
   RowBox[{"{", 
    RowBox[{"x_", ",", "y_"}], "}"}], "]"}], ":=", 
  RowBox[{"Block", "[", 
   RowBox[{
    RowBox[{"{", "}"}], ",", " ", 
    RowBox[{"(*", " ", 
     RowBox[{
     "this", " ", "function", " ", "will", " ", "return", " ", "a", " ", 
      "vector", " ", "of", " ", "the", " ", "fitness", " ", "of", " ", 
      "gametes", " ", "produced", " ", "by", " ", "father", " ", "with", " ", 
      "genotype", " ", "x", " ", "y"}], " ", "*)"}], "\[IndentingNewLine]", 
    RowBox[{"Which", "[", "\[IndentingNewLine]", 
     RowBox[{
      RowBox[{
       RowBox[{
        RowBox[{"Ageno", "[", "x", "]"}], "*", 
        RowBox[{"Ageno", "[", "y", "]"}]}], "==", "1"}], ",", 
      RowBox[{"{", 
       RowBox[{"WAhom", ",", "WahomAA", ",", "WAhom", ",", "WahomAA"}], "}"}],
       ",", "\[IndentingNewLine]", 
      RowBox[{
       RowBox[{
        RowBox[{"Ageno", "[", "x", "]"}], "*", 
        RowBox[{"Ageno", "[", "y", "]"}]}], "==", "2"}], ",", 
      RowBox[{"{", 
       RowBox[{"WAhet", ",", "Wahet", ",", "WAhet", ",", "Wahet"}], "}"}], 
      ",", 
      RowBox[{"(*", " ", 
       RowBox[{
       "fitness", " ", "of", " ", "the", " ", "four", " ", "types", " ", "of",
         " ", 
        RowBox[{"gametes", "/", "gametophytes"}], " ", "produced", " ", "by", 
        " ", "heterozygotes", " ", 
        RowBox[{"(", 
         RowBox[{
          RowBox[{"allows", " ", "A"}], "-", 
          RowBox[{"bearing", " ", "and", " ", "a"}], "-", 
          RowBox[{
          "bearing", " ", "to", " ", "have", " ", "different", " ", 
           "fitnesses"}]}], ")"}]}], " ", "*)"}], "\[IndentingNewLine]", 
      RowBox[{
       RowBox[{
        RowBox[{"Ageno", "[", "x", "]"}], "*", 
        RowBox[{"Ageno", "[", "y", "]"}]}], "==", "4"}], ",", 
      RowBox[{"{", 
       RowBox[{"Wahom", ",", "Wahom", ",", "Wahom", ",", "Wahom"}], "}"}]}], 
     "]"}]}], "\[IndentingNewLine]", "]"}]}]}], "Input",
 CellChangeTimes->{{3.817278201834231*^9, 3.8172782605466967`*^9}, {
   3.817279005243924*^9, 3.817279023668653*^9}, {3.817279064382687*^9, 
   3.8172790998441257`*^9}, {3.817279276971374*^9, 3.817279337942453*^9}, {
   3.817279950066187*^9, 3.817279956424129*^9}, {3.8172813994940443`*^9, 
   3.8172814119238157`*^9}, {3.852096240883918*^9, 3.8520962681874447`*^9}, 
   3.862542016538453*^9, {3.862542052409322*^9, 3.862542099054832*^9}, {
   3.8842394456407433`*^9, 3.884239448574423*^9}, {3.884242698887908*^9, 
   3.8842426999687862`*^9}, {3.8842430798489227`*^9, 3.88424309014229*^9}, {
   3.884252241300681*^9, 3.8842522451691933`*^9}},
 CellLabel->"In[17]:=",ExpressionUUID->"6e47bf82-7415-4215-b39c-824247d0d024"]
}, Open  ]],

Cell[CellGroupData[{

Cell["Gamete Fitness Function [enter] ", "Subsection",
 CellChangeTimes->{{3.852961433898221*^9, 3.852961437385622*^9}, {
   3.852961853916196*^9, 3.8529618564925117`*^9}, 3.852963007623838*^9, {
   3.855209262562047*^9, 3.855209262769014*^9}, {3.884411084682745*^9, 
   3.88441108524096*^9}},ExpressionUUID->"ed485d6d-490f-4d4c-b62b-\
98eb2b527147"],

Cell[TextData[{
 "Gametic fitness can take up to four values depending on the genotype of the \
gamete and the genotype of the father.\n\nNumerically, we will assume that \
gametic fitness is a function of the amount of expression of the A versus a \
alleles. Thus, the gametic fitness of A-bearing and a-bearing gametes \
produced by Aa heterozygotes depends on the degree of transcript sharing \
among gametes. \n\nWe assume that A-bearing gametes from AA homozygotes have \
fitness 1 and a-bearing gametes from aa homozygotes have fitness 1-t. For \
gametes from Aa heterozygotes, we use the parameter d for the degree of \
diploid-like expression (transcript sharing between gametes gives \
diploid-like expression). A-bearing gametes from Aa heterozygotes have \
fitness 1-t*\[Gamma][d/2,H] and a-bearing gametes from Aa heterozygotes have \
fitness 1-t*\[Gamma][1-d/2,H]. The function \[Gamma][x,H] defines a \
continuous form of allelic dominance. We will assume that ",
 Cell[BoxData[
  RowBox[{
   RowBox[{"\[Gamma]", "[", 
    FormBox["x",
     TraditionalForm], "]"}], "=", 
   RowBox[{"(", 
    RowBox[{"1", "-", 
     SuperscriptBox[
      RowBox[{"(", 
       RowBox[{"1", "-", 
        SuperscriptBox[
         RowBox[{"(", "x", ")"}], "H"]}], ")"}], 
      RowBox[{"1", "/", "H"}]]}], ")"}]}]],
  CellChangeTimes->{{3.6177132658683987`*^9, 3.617713275422368*^9}},
  ExpressionUUID->"0c588c2a-ec09-4b90-b801-c5ea07ad88aa"],
 " where x is the % of a allele transcripts and H defines the shape of the \
relationship between transcript percentage and fitness. When H>1, sharing \
transcripts increases the average fitness of haploids produced by \
heterozygotes (A allele partially dominant). When H<1, the A allele is \
partially recessive."
}], "Text",
 CellChangeTimes->{{3.617709274110771*^9, 3.617709646614653*^9}, {
   3.617712482097278*^9, 3.617712482681282*^9}, 3.617713207026095*^9, {
   3.617713291007687*^9, 3.6177133033555927`*^9}, {3.6177136350112247`*^9, 
   3.6177136357890244`*^9}, {3.617713757685359*^9, 3.617713759103977*^9}, {
   3.617713981351412*^9, 3.617714138398913*^9}, {3.617716630015571*^9, 
   3.617716646686132*^9}, {3.6177358775245037`*^9, 3.617735880337232*^9}, {
   3.6177359363763113`*^9, 3.617735943564711*^9}, {3.636118892359182*^9, 
   3.636118901443997*^9}, {3.636130028127315*^9, 3.636130037728108*^9}, {
   3.6361303484893007`*^9, 3.636130348688732*^9}, {3.6361304586707907`*^9, 
   3.636130466378931*^9}, {3.636130512562437*^9, 3.636130512897191*^9}, {
   3.63613060939441*^9, 3.636130614179158*^9}, {3.636130721747656*^9, 
   3.636130759395712*^9}, {3.636132555076538*^9, 3.6361325796123867`*^9}, {
   3.637360524224812*^9, 3.6373605270391827`*^9}, {3.8172791900430393`*^9, 
   3.817279190977323*^9}, {3.817279487813649*^9, 3.817279506317453*^9}, {
   3.817279547877454*^9, 3.8172795764161243`*^9}, {3.8172808991555443`*^9, 
   3.817280922166514*^9}, {3.817280980090804*^9, 3.817281061909623*^9}, {
   3.81728236750618*^9, 3.817282368573875*^9}, {3.852961444416943*^9, 
   3.852961514707081*^9}, {3.852961565770976*^9, 3.852961661473768*^9}, {
   3.852961721582521*^9, 3.852961791893613*^9}, {3.852961831463292*^9, 
   3.852961840191491*^9}, {3.8625433768804817`*^9, 3.862543504668687*^9}, {
   3.8625436012950478`*^9, 3.862543647250813*^9}, {3.8625442026220007`*^9, 
   3.8625442363116007`*^9}, {3.862547358393981*^9, 3.862547532942041*^9}, {
   3.862547589418293*^9, 3.862547754355357*^9}, {3.862547962031864*^9, 
   3.862548015950912*^9}},ExpressionUUID->"3d67bd8f-9e36-4831-b161-\
8b6d3fafccdf"],

Cell[CellGroupData[{

Cell[BoxData[{
 RowBox[{"Clear", "[", "try\[Gamma]", "]"}], "\[IndentingNewLine]", 
 RowBox[{
  RowBox[{
   RowBox[{"try\[Gamma]", "[", 
    RowBox[{"x_", ",", "H_"}], "]"}], "=", 
   RowBox[{"(", 
    RowBox[{"1", "-", 
     SuperscriptBox[
      RowBox[{"(", 
       RowBox[{"1", "-", 
        SuperscriptBox[
         RowBox[{"(", "x", ")"}], "H"]}], ")"}], 
      RowBox[{"1", "/", "H"}]]}], ")"}]}], ";"}], "\[IndentingNewLine]", 
 RowBox[{"Show", "[", "\[IndentingNewLine]", 
  RowBox[{
   RowBox[{"Plot", "[", 
    RowBox[{
     RowBox[{"Evaluate", "@", 
      RowBox[{"(", 
       RowBox[{
        RowBox[{
         RowBox[{"1", "-", 
          RowBox[{"t", "*", 
           RowBox[{"try\[Gamma]", "[", 
            RowBox[{"x", ",", "H"}], "]"}]}]}], "/.", 
         RowBox[{"t", "->", "0.1"}]}], "/.", 
        RowBox[{"H", "\[Rule]", 
         RowBox[{"{", 
          RowBox[{
           RowBox[{"1", "/", "2"}], ",", "1", ",", "2"}], "}"}]}]}], ")"}]}], 
     ",", 
     RowBox[{"{", 
      RowBox[{"x", ",", "0", ",", "1"}], "}"}], ",", 
     RowBox[{"AspectRatio", "\[Rule]", "1"}], ",", 
     RowBox[{"AxesLabel", "\[Rule]", 
      RowBox[{"{", 
       RowBox[{"\"\<% a expression\>\"", ",", "\"\<Hap Fitness\>\""}], 
       "}"}]}], ",", 
     RowBox[{"PlotStyle", "\[Rule]", 
      RowBox[{"{", 
       RowBox[{
        RowBox[{"{", "Red", "}"}], ",", 
        RowBox[{"{", "Black", "}"}], ",", 
        RowBox[{"{", "Blue", "}"}]}], "}"}]}]}], "]"}], ",", 
   "\[IndentingNewLine]", 
   RowBox[{"Graphics", "[", 
    RowBox[{"{", 
     RowBox[{
      RowBox[{"Text", "[", 
       RowBox[{"\"\<H=2\>\"", ",", 
        RowBox[{"{", 
         RowBox[{"0.5", ",", "0.993"}], "}"}]}], "]"}], ",", 
      RowBox[{"Text", "[", 
       RowBox[{"\"\<H=1\>\"", ",", 
        RowBox[{"{", 
         RowBox[{"0.5", ",", "0.955"}], "}"}]}], "]"}], ",", 
      RowBox[{"Text", "[", 
       RowBox[{"\"\<H=1/2\>\"", ",", 
        RowBox[{"{", 
         RowBox[{"0.5", ",", "0.913"}], "}"}]}], "]"}]}], "}"}], "]"}]}], 
  "\[IndentingNewLine]", "]"}], "\[IndentingNewLine]", 
 RowBox[{"Show", "[", 
  RowBox[{
   RowBox[{"Plot", "[", 
    RowBox[{
     RowBox[{"{", 
      RowBox[{"1", ",", 
       RowBox[{
        RowBox[{"1", "-", 
         RowBox[{"t", "*", 
          RowBox[{"try\[Gamma]", "[", 
           RowBox[{
            FractionBox["d", "2"], ",", "2"}], "]"}]}]}], "/.", 
        RowBox[{"t", "->", "0.1"}]}], ",", 
       RowBox[{
        RowBox[{"1", "-", 
         RowBox[{"t", "*", 
          RowBox[{"try\[Gamma]", "[", 
           RowBox[{
            RowBox[{"1", "-", 
             FractionBox["d", "2"]}], ",", "2"}], "]"}]}]}], "/.", 
        RowBox[{"t", "->", "0.1"}]}], ",", 
       RowBox[{
        RowBox[{"1", "-", "t"}], "/.", 
        RowBox[{"t", "->", "0.1"}]}]}], "}"}], ",", 
     RowBox[{"{", 
      RowBox[{"d", ",", "0", ",", "1"}], "}"}], ",", " ", 
     RowBox[{"AspectRatio", "->", "1"}], ",", " ", 
     RowBox[{"AxesLabel", "\[Rule]", 
      RowBox[{"{", 
       RowBox[{
       "\"\<allele sharing (d)\>\"", ",", " ", "\"\<Hap fitness\>\""}], 
       "}"}]}], ",", " ", 
     RowBox[{"PlotStyle", "\[Rule]", 
      RowBox[{"{", 
       RowBox[{
        RowBox[{"{", "Orange", "}"}], ",", 
        RowBox[{"{", "Purple", "}"}], ",", 
        RowBox[{"{", "Purple", "}"}], ",", " ", 
        RowBox[{"{", "Green", "}"}]}], "}"}]}], ",", " ", 
     RowBox[{"PlotRange", "\[Rule]", 
      RowBox[{"{", 
       RowBox[{
        RowBox[{"1", "-", "0.1", "-", "0.005"}], ",", 
        RowBox[{"1.005", "+", "0.005"}]}], "}"}]}]}], "]"}], ",", 
   "\[IndentingNewLine]", 
   RowBox[{"Graphics", "[", 
    RowBox[{"{", 
     RowBox[{
      RowBox[{"Text", "[", 
       RowBox[{"\"\<A-bearing from AA\>\"", ",", 
        RowBox[{"{", 
         RowBox[{"0.5", ",", "1.005"}], "}"}]}], "]"}], ",", 
      RowBox[{"Text", "[", 
       RowBox[{"\"\<A-bearing from Aa\>\"", ",", 
        RowBox[{"{", 
         RowBox[{"0.5", ",", "0.99"}], "}"}]}], "]"}], ",", 
      RowBox[{"Text", "[", 
       RowBox[{"\"\<a-bearing from Aa\>\"", ",", 
        RowBox[{"{", 
         RowBox[{"0.5", ",", "0.952"}], "}"}]}], "]"}], ",", " ", 
      RowBox[{"Text", "[", 
       RowBox[{"\"\<a-bearing from aa\>\"", ",", 
        RowBox[{"{", 
         RowBox[{"0.5", ",", "0.905"}], "}"}]}], "]"}]}], "}"}], "]"}]}], 
  "\[IndentingNewLine]", "]"}], "\[IndentingNewLine]"}], "Input",
 CellChangeTimes->{{3.8172796181028433`*^9, 3.8172796331267347`*^9}, {
  3.817279673716421*^9, 3.817279717275804*^9}, {3.817279759184417*^9, 
  3.8172797592715397`*^9}, {3.817280080341794*^9, 3.817280227807496*^9}, {
  3.81728073668021*^9, 3.817280744792715*^9}, {3.817280909625675*^9, 
  3.817280966490224*^9}, {3.8172810749966173`*^9, 3.817281079515779*^9}, {
  3.817281266095004*^9, 3.817281302485148*^9}, {3.817635066899931*^9, 
  3.817635068348281*^9}, {3.8529616925618277`*^9, 3.852961697241591*^9}, {
  3.862547776331205*^9, 3.862547928508913*^9}, {3.8625480188785667`*^9, 
  3.86254806493895*^9}},
 CellLabel->"In[19]:=",ExpressionUUID->"ba594420-d04d-49b1-a509-72906a9a758e"],

Cell[BoxData[
 GraphicsBox[{{{{}, {}, 
     TagBox[
      {RGBColor[1, 0, 0], AbsoluteThickness[1.6], Opacity[1.], 
       LineBox[CompressedData["
1:eJwV1wk4F9vDB3BbEcpaoiRrCHVbhMr3SslSbvZCJCqVrb1URPQvkrhCIpIl
RWRJt9WW3soaZcuPiyyZmZNWdcN7fvM888zzeeaZM2fOmXPO96juDLTfJSQg
INBBT/7Vetdwc8WIk2mvKTu7ZopAxFwpqEdxBWxPZBde6idYnp6cWqK4HjIO
384ybQQD8zXCjmnZwttQzmRWI4FNfVtxmqIj0tYGel5/QaBxUTl7SmUbjl3f
dm9uJcFva+8kLy0P/Ppe72r8iOBjRGuNV6IX/M8qSbeXEbj4/HgSr+gDl4of
sZ1FBDXmSuXVqbsREVmdZpBPsFR9bdFXlb0odd74uTaXQKwvPNNZKwCM4/6/
r6cTPOx9U1/tGITBnvGBxmsEQVt8rN0TD0DHJO6odjJB95L/mccoHka+rkUw
4ggS0udWaLodgcHU7KgfMQTWUrfXPE09iuPrprW+jCK4z9WtJConENoU/bg0
guBSgay2nVYIjgf8UXj0BMEG5ayskT2hCBpXGG86ShBSmyJd6XgGY69Kvhgf
JlhhqBezLTEMziJbH64IJMiY/de5KMUIaMjouz3cRXCyPqnG+WEEXn/e7nfU
m8A5sldI3S0SB9uVDNZ4EUh+OxD6KPUcmrrN5/a7ExxvTTjOqFyA5JXZ3gmO
BHZ/d+6z1bqEH/fiRtZvINCzUc9TenEJTmZruo6Y0/YR9hsa3BOLPr/sRflm
BJ7/TN575ngZHx4JLtE2JZitc9lga2IclBWyv25bRRAmVrLogmICrJ1NzC7o
EuhujDtfHJQA8WXynj3aBG8iA0e6XiTAOHfzVeNFtH+F9e4YHL2C+ifdv3+q
E9ROZBm0vkmE0LdVbK4yrf+XxJUqF68i887LSzkyBMndweZlk9cR3Dww9Ow/
Dmbzt2XxnNKR1txPjvzi8NF11TSxgnT8u9pKzeAnhwXMCe8C/QyE8zr7sr5z
CNxrqCnwPgN5uR+Gbo9xkPUpvJVtlIl3GlX2ssMctm67UfhpLAt5+S/6Vd9x
IF2O4plK2fAdZYpV33I45yG2y8E8Gyg2K1dr5VDiHah0PyEbTpHFdtpvOMwK
WBt5clUOfL2fBJk1cHge3uE6/XQuTr43zbhVy2FZvsz0+WK34Zh7NWfVAw4S
U2HuGxcU4r3G7EU9aRyS97p46FkUwru0x3s+tUar3g6ZgEJk5u/a4JrKwTSv
zbvrSSEW51WNtaVw+CcvsazcoAg9gv4NnUkcWAfmsU1DEf5wKkyeiOPgdCvp
9aGZxTh7p1aj6BwHTTtuuDq6FD3NkheSDnBQCt1osudGKc48OZ82HMRBuiAj
Wry8FHKK3B8m1L/EHAzs+krRu9m5jRfAoami/BDPqAxRC1dO6ftxCF4aNjn+
oQw5JsYL+ndzaJCSlzf4sxz7J1Y03HTncKzBGMlf/4HWvMgL2604KJTK8AQF
n0H3tXDsDB0O9/vM6xrXVEHUTTV6oziHqn1p87YxNQj/bFkcQlh801orVeD/
Atw0A53JdhZCP+9Iz9N8BWk18fHOKhaGUzvuO9ytQ8hlOV3BIhZ1ESsaanUb
4eixz1ggnYXK5dGfeVwTfsaqLxe8xGL0Rw/v7dI3kOxe4uoWyiLr46NXsy61
wLNk7/FbQSxmKeeSgYFWDHxuc9vszeLi3rLdGRrvIKTlYFzuwuL7n3cGfEPb
EBP7PV94E4vDy2pK51S3o0XhvxfvzFj03K2JblbtRFvUwHDsKhb/7Wu9phPc
hYOtzlv1DFgsNhOd3P3oPYavt7VParLYmKm6554CDzUeI9YPlFkcU/ZU+9e9
B50XK43OzmGhxzhJtG3uhXF22Y4hKRZyUp/Ean71Ys3jJdarZrAQeXatUD31
XyTesmjaLcxi/4pHHTNs+nA0sFU4aoLBHaudGU+/98HLYtOGFeMMvo0qSQ8m
9mPx+aq4K18YlDlsFE5YPwDxHJ+jYxyDUMvI9NLBAYScPtX36SMD1W7r9puR
H7D1dKrkliEGJqsiEhSXDaKmd53EvX4G7gsafwq2DCLesul5ci8t/1VMX1DY
ED5viyi50M0gWcTjsL3GMHqrX1Z87mQgxyvLFKoZxlHx92tz2hlMOx3maHxg
BN5Xgyf3vmMgkOdR2Cf7ER1TkZmxrQwOphTGyFZ9RMZ0GNW9YfBk8XkxmYBR
+N+PlrFtZmDYqlAfHzQKn5wVxJK66FRunPyhUbyUEGsyp86sr1Wae3wUA8F6
14ypzwdO01cJH4VunaeLJrV9SbidfuIomq5J7ZloYjBkcjrF6ukoShQSegup
ZawP6oXPYvD873CNBdQZlVISJjIMctLi9itSLzUuGBmTY+D/xPi+PLWt9nCO
lyKD5kUOzhLUUdM9VM00GChKpVaONzIQqbaaI2DCYN0rmfWt1N9XqwqE7GLg
8PenrzHU7/WbWk48ZhAXPDUiQZ0+KnNa+BkDo+ogRzHqnXkOWjGVDG4kD1eK
UI9otB3PqGVQ/NfH7IkGWt48nvIL+t6KJ7rxhFpGnNkj/4HBQ1eL/1qoLQZF
f9+dySJppfrMdOoZWVbZRtIsjDRvtF2jrvOKtq2SZbHo99zsZGqH7lk33iqw
mNb81TKeekfrbIvfqiy0ltuXRlKfrFK/bGVI/0vhzYr+1EXXoTHgwaIj6rKi
KfWX4C+iXl4sInwbt6ymNnTJHe2m40q/mBdlRP1ISqqkzZdFwTx/0eXUtWd4
Zq8PspC3gZo2ddfO057F51goHt/Lk6WevuhRypm7LDy63AI+1jOwEg4MmaDj
/s3h8ckh6os9ajuDS1h4LnWN/0Atkxylc/gBi5C8/ZW91PNnuD7YQ+eNxpHH
f7ZRLxsdf2v7jgVP6nV1DfX2QkMZ5UlaPzX9jhvU913HZzUJcJhxdU9COvWs
6Q8lzwpzuNvYZp9GXeG+VmxEjM77lS4dydRq4uunSuU4lKW8lLxMPehjx26i
85xpofzMUOoAJb+Xpxw5pFyxCvKkrn2u/2KJCwdztT1x26lVDpCavm10narO
L3OjbnpxsMLSk95PuCu6lV/fIyfK5fdxKL1zpnkL9Y/Gc9n5oRxqeQK/11Gf
ibwR9v42h76k/+XpUM88JmrtVcAhpFjWUps6xddfdrCQzrPddiNa1CU2xjdJ
KYeLMqPLNfj1lWmuEXrG4UtG6MgCapvrAmI6LfR5g6G38tTtsbubCug6uCgq
Ol2O2iesLnlZO4cTd3j7ZalDfJJ11nRzeMjFSkpTF+kutflriLaH5ewACeo5
5Z6XjtB1W0Ri5z0h6pu3njv/muCw8MTrbEHqpSmLVUIFCOYc4qUK8Pv39I/C
89MIDj6dip+sY3DKPLb5mhTB7Rta6b+o+xqfylfR3GC+8YnhF+rASo1uCy2C
3rxkp8/Uv4ujsl/T3LE/cO6xMerZic6Gb/UJnLqEqwi1pTvnMkxzi/+6sGMM
dcGw8rVZmwh29zfsGKQ+nxa5g2dLIFedn/CB2see1bxrR3OXUuPrAer5jx8X
bXYhkAroMe+njop1q724k2DEXc2tl3r3+upod5rTnO8q5PVQr/upa6fnS2D0
bfMvHvXPnb+6XvvT7806mdNN7Wt4dUyc5sK6LY2aXdTrRwXKO0/SHKtQEdNJ
rZLhe+p2CMGSrdx4B/W7GUai1jRXGl4Q7Gin3tD9bv6FWJqDL35/9o56Ybxp
39Z4gvOTtWZ8/7bIydW+QuBxuLn2LXVp0ZFl/5dCMHgvvrOVWi1C3lI0h5a3
76F2C/Wk0amZbbf4Oda25g11B9v/JucOwTJRJW++L7uUbLe4RyBran+7mdpP
cp76nFKCe2FP7fm2rAwf/nCf4OlNz8km6ild+0ORjwkyG0w9+e7s+cfI6RnB
oYmT8nzfT1Cd1Kii/evM1DVSB0x+Ol9D9wFWb3028m1dstU24RXtL1W/GXxr
+lbI+dQTBH7Iamigft8ce124hSBGPW8n3w/O/fBueUug+fzQH3wnrPbUudlO
c7t+gDDfQZ9quYNdNJd+Smqvp7bJNihdxyP4nPmpiG8t18QTsv8SKLcfu8i3
kNSkaR/dxyRo6O/nm1e9S6R4kKBovvRmvh8er38ZNkLQ57hwGd+J+itj7RiC
Yq/tSnwf6Et1VCUElW210/jelCSiNDZG8NzG/WsdtfYmv56Kr3SfYK88yLeI
YGvW5R8EQmEzuvjuLVu9b8cvAlW/hS18P953c8nSCULXTa8GvpNUJL5N0X1X
fR3/YPD/AZ8mkA==
        "]]},
      Annotation[#, "Charting`Private`Tag$1795#1"]& ], 
     TagBox[
      {GrayLevel[0], AbsoluteThickness[1.6], Opacity[1.], 
       LineBox[CompressedData["
1:eJwV1P1fjXccx/FTMt0QJXK6QVZTQo1UcvOWmuiGRyeWqCQh2SiLsDYr3aBb
FpruddboRnSqmQ6HakWdbs+hovuOlK7r+spKK3POLj98Hp/H8w94v4z8j/MO
KnM4HDf2Pn/ng0Mtj4d3bTQ7/0auUBCoOOgF93CtUKiwKhKxXp2Vmi7gOsIi
PHLvOdYuDW0lGdydsD5peF8uJ/AMmHh4hRsAh8MeIZ8+EXRZxDokcEPh4yIa
mPpIkD1vR8wlbhQuz73+dHyCIEJVsPQiNwWTuVuujBCC3V45xe9G+dgY4PY6
vJtAQxHh7bSwGGnPbMfWNBKYuDNDVXGlsGzd9njTI4KwxrVIHfsLtmeVXUcL
CXRLtbqVlETwqs369Vk6QXm/g7hpfSWIQHbDKY6gMihD34uqRoXDjn26ZwnG
v9owu+j7WmSfzuzRDCJQniyYo29ShynXq4sKdxNYK/zKPe6IcbQmWD9kK4E4
yqqxZlkTdAZCpLG2BIuSRyZvM81YlaXn5riUYGSip/u5ZSsOc25FmOoS8N9W
1GkmSqCl1HWyZDqBpuEfRCaT4j3fZmniGIP4I2WHso1fgKJPpVyWMfiwqUAW
eK4Ne174PLGTMAhdVV06v6odfQfM8jWqGPTcqY5rMXqJV8npvMh7DD4GSdPM
zr7CrP1r7jtnMzC3nyE/VNEJzxclHXbJDJxuGh2+p9uN+SNtD5p/ZhBmuG9J
n3cPaH6fZ+IxBsupXRptbr34T0mrJMOXwdzZ71Srp3rxs/xNPc+NgYoorfjL
9D5ws3NzLDYwOGpV0aHm0g/Tvi9sSswZFGzzz370oR/H/066GKPHYHxEb87g
tQE0bv90PVKdQZmH07QURxlywrQPGU/SOLc1Oqt0UIaEb2a+o4doGHU5t+dG
v8bdcnMbtQ4adjZRKdxVg3Cqfb+hrpaG98KmSSXJICbCMzmCP2mM1yX0B0e8
gX7raKR9Ho1UFd9QnvEQPMVmTyau0pjbXXZTuXoI9UdihYpoGtN/iti5NmQY
grz4sKJQGpzbvsX92m8huHCKiQygceJGcYJ25VuYqquayHk0HppfUNU6NgLp
StGCensaWs4nlkdqUkj9d89T0dc0Olc0S84IKTTvz7TZs5jG3UwYy3xpLAmu
8TeYQ8On2FrLUE4j30jHxZJD45fonIjOfAZ5J9T+GWYoFA0Zpmm6EggDB76t
76ZwISPar3s7AYJF3udZB/BokzvuBFVhaf7rWBsIhXfdPAnqYjyOFXRRuJS0
tyben6CdXxUd10kh0Pq3UfUzBB96c0tdXlJYEqWzdUYegaVXgLb4OQW5bfis
tlsEAr9NC6JYd9ADrXkFBDaBBgvXs072FPhsuUewMUxqViiloFjG+yFaSOB2
1dE+XkKhsyUpc5qEIKjFONi1hcL9mIkDkucETDvnlArrlHX7zHLbCUJ6O38U
NlNw+X1l6WZ2t6dJSuxy1g9ONzyLGCaInTU9a2YThWsr1iS5UwTq8/r41Y0U
QvrTdxqxu080eJgfztrU9buex2ME18xPllMNFFSUpPxkthPc1e5CPuvesnVB
flMEGXYrKr1ZC4NyLSzZzizerPZUh/X1RRrjn7vF3/a6QSym8D+DVY09
        "]]},
      Annotation[#, "Charting`Private`Tag$1795#2"]& ], 
     TagBox[
      {RGBColor[0, 0, 1], AbsoluteThickness[1.6], Opacity[1.], 
       LineBox[CompressedData["
1:eJwd1nk4VdsbB3DR4FbIUKGQTA1ylZCmb5kqUpnKUIYSkqSkUIgQRXTJEEKG
inTMMiRFNBhLaUIdMp69d/3KNfNb557n2c9+Pv/ss971rvVdS/boaZPjvDw8
PDXk4b4Njve3Vg+Yb+f57/cTs3Uk3bskNuLPFe+pmRkGainxSYUSumjZ0jvM
dc9y+YALivvgrqQ/wLVhY3tBsoQZ4vQT2rmWD5fKnJGxxJ/4rmquJw2Oxdkr
2kBCWiKT68Ggtlr7WHtcea8XxPUhh5En/0g4IL7quA3XtTqSpTVJjrj70UuN
a1W5bXl/ZE7g00p/Pq6TeO0eKKSfxKEkr6ZpYn524N2Dim6Q0z0ew3X5t7eN
NWbuWC2hZ861+wEHg8OxZwBJcWGuO/6+qhMhcQ7nEuNIgQxiUsSrFaw98VJc
V5FrA6HsrVVJ5xFV2d04SVxCN6gzMt746j4pwLWrjU3BVXsftPl6Zk0Qr2xi
VFakX8Sq7O9aXN/IFVllrOiHZxbRxuPEelIZGQNO/qj48PH9GLFf3e1Fz8wu
w/uksDnXGzWUIyxjA5DWbK07Spy6eH/INYkgCGw2JxPO4GJjXO3B8iBsUlTT
5vpg8DdeOetg+IjOTvhDvHD4jH9FUgiye/w0fxN7tcV4cWTCoDb7o+ZPYtPw
jpLH1WHYkWR0kiFW0VUcDrK/hiqJkgSa28/C0jNS6dfhXmzbxyE2jv7ssk/x
BrZPiZEGM1A2lHsgWX8DvPtljfu5883n2tfrFIkYhxWH+ohty6bzn5pFIeTl
v6Y/iBevjlKxiL2JHRw+4e/EAfyFSmESMZCVSIxvJ16z62ZogXsMVk2raH4g
fht8euBLfQy8w982t3HXD59yjsr5W4gO3s20EtdNZai0vY1F8lym9w233t+x
6jLhCZipki6rIi5e7xm7uzsBi/UfjFYS27ibjpzZfBsfB7Q3VBCzKKGy2v7b
KLFNjy4lNukP3eqil4TyvqVCecTxHT46xdN3YC9a159CvHO5ZUaneQoGvbe9
SuauVyvNOfy5KTDbX5OeSCzN8T6Wuy4VDUvG9eOIT5/QUOD5mgqhZyL6N4hF
HFj3MzfdxTvrH4oXiS0s01g/f2XALYl19gAx88Vs/l3JTIj65rwwIg6x4T9u
qpOJdO0LoobEhcdOS5bEZGJgl1+KHrGg27bgi5pZMHmx23sz8YvAT1Zzfe9B
+lqNmhzxhofCc5fzZ2NseLDm5zSDVyov7BpVs1Er/tKdIrbL96rws8yGtKGH
+CBxREmX+/fsbKxKVrPoJu6vzv2SZZSDC0pWCe+J77zfk78++iH0+VVXlhEv
mAk4vEuahWcHrhhdIo4/cchGWZ+FqT18zl7E8m3KdsJuLJS0B/qeI97+oP3Y
lycscBwvJ7gSlz2ILS5VyYOHocetw8SUKafSsCkPYbFKyVuIze/HvfEQKEBn
wo6h4Smyv48E7nWULYDDo4jjv4jZIqcaLdQLYPa1/TOH+LSvdvO2IwV4o3Ks
pJs4zIR6Oy+3AArGputbiZ9Man9O3FuISbMQjRxiBWO6v+Z6EcTz4n2tiSX9
d212SivCj8dOfebEi3JTr88vLYJmg5HhAeJxflMVY3YRrt6ymaVH3FJd6tG5
qRhHd0YqqhD7qAZMj/4ohiOfsPnMJIMmITExlR2lEHRh7UwmvtCkhfg/ZfD8
nG9cP0H6p1L84xV/OUbXry6rJs6IUA2fWF4O2cUey8qJW/cqfbLRK4fKlG/L
Q+K1b8Q8FGLLUfPCdfImcVc9k1WgWYEJt5vW1sS7nmUKNvpUgt9xgcbgOIOl
RcKds2Y9RfPjhWajYySv2DoNzVufI4h67ZAxwuC5S/IyS04typ2HtSb+MBhW
3CaUe6oeAt1Kyqv/x4B3LGfRMoXXmDP07U45zUBjxq7E9FEDtJj8mLVDDBqC
NjbVrWlGtFavrEUfA5moobEHdAvyx+g9zWwGQyNdne9V38JoLNhXo5PUN1jx
WvDGOzy/eKX77UdSv9Q9pqenDTw7HBWl3jEIP1HsmCr/AZH7woadGhn8uyOn
x9m/HX59ypWv6hic21BbtKTmI7blFy9Vqyb1P6q93ir7GR2BP0MTHjOYcGlL
XO3zBQeKbXzu55H52jlv2rHiKw6k5QU23Sfzc1fWKX9pJ8LVwzzfpJB+SNmu
/H64C/76VsI/YkmeccwXtBt9Q87+reYFEQxEhX7y145/g/ZLl/Q1VxjMfprI
kkv6jhNR/+Q3eDE4ubHi01+GbKzs0lz1P1cGOXuOplb9y0bQMoXULDsyn0OS
i3pju+EU+VswyozkkekuvhjdHqRmP71Uqc/Af3dwSlFvDzqKPQeWazGQ7TD4
mB78A/NV/Iznr2WwWTMoRmJDL8QbIuX7JRkclm4em/WuF3T8dOT4fPL91xFs
94A+CGi4NOaM0oifbXPORL4fB10ftF/upSHaWXyXt7Yf71uPKMS8ozHHN8BM
68wArg34u95/QoPngQ2LLTKIrQMb/y29R+PsbVaEyPNB+Ed+aRW7QePJ2lB+
YbchxHp23M0/S0PY4KxyoCAH6kaLgp8fpPF1Xcs770oOVoZ8dNqiTiPvDuR7
bCi4y+dETQvT+O3ze569PYWsD6ZKJ4k1Dt0b6jhG4eljZ7f2RTQqhIQK250p
bKdlF7KEaNRd7tz55iyFJx8yvK0EaHw56mtbEEKhwHimNI2fxlylituXH1EY
D/U8Qk9TOMLSEJYi752GutF2gxRKrEYFW3hobK5cEZI1QEFwbvnCK3w0WJus
6KF+CtWHt/EPkO/MMUqQ9OyjsHK+7kyRKI1BiZM1l3so9DoYU3tX01DdGGZy
qZOCm6Trq0tmNOZpz7aZaKVQ92Jd/d+HaKz7ahW/jljmDFPLtiTjVlonZdtC
oaX+bPVuWxqBVR4zT5sobPD0LhVzoWEgrj3s9YbCSHNI5kN/GmP+l3jrailc
Dk4L+JpNQ329Q+GTEgoCF+YZ2OeS8Y61dfcUU7jtfEqkl0X6pDGquYC40FAr
nSmiMXUqeqd5IRmvcGst71Ma7b2rojtZFAzv8PCvJn1O7JdqrLlPYUmp7Q3P
CRpuGseNnidQSL//4uD4FI19cWaKL+MpqN5eK+PPQ3J4+mpJQxyFPb4jrNA5
DKSOuw203qJwSSeyNVGIwf4TGgsablJgN1eJPZdj8GdmzNInjEJuv1Si4F6y
jxYl5dy4QCE0Odiucx8D3c7f/2w5T8HBhFJ4ZMxA54sH68c5CssrK/OMDpHc
lgjSXk/6fC3Sui78KPm/crln6a4UnDUSfs33ZjBqqZbBtqOgO8RT+vkig0pp
uUELWzLfqc6Xsv0YvJbe3vX6CIUPf22aZxBEcnmhll6aFQW9jg/LwyJJThnY
XBM1I/0NEts9L4tBFSPG/qZHYXrTJYF2kgNHwkutJ3QofKK632blkNxJmmgS
0KYQdajwiH4+uQct15wS305hZo2JR3AlqT84raxcncLnrrJN5k/JveuVtMtV
NbLeYmSn5Z+TXGp7dXPXerJepn+G1tYzuM/3reyOMoWvrZF3+EiuhWWFxYeu
pPA4ZOTYu/dkPHtU/VplKMRssV2dTnKwwYUnhVeK9C9TpUib5OT6X2cKRZZS
ULSK9Rb5Tva9zIo3g6IUeIWmt7O7GSzpaZ2XvIhCuVfjq4ABck9zsvh1/i8K
sevUI405DJalxylHzKFwhp1kJsswcLFST7WYRWFv3GzJX78YdFq8zHwxycGq
va5d1ST32ZOOi0tGOJg9qy0jipwL7Y9alEd+cfCteIuLHTlHnKPrhxWGOKh0
Sf9blZxzXnTSuDabgziZBf/d+/v+bF470sDB/wEF6H9g
        "]]},
      Annotation[#, "Charting`Private`Tag$1795#3"]& ]}, {}}, {
    InsetBox["\<\"H=2\"\>", {0.5, 0.993}], 
    InsetBox["\<\"H=1\"\>", {0.5, 0.955}], 
    InsetBox["\<\"H=1/2\"\>", {0.5, 0.913}]}},
  AspectRatio->1,
  Axes->{True, True},
  AxesLabel->{
    FormBox["\"% a expression\"", TraditionalForm], 
    FormBox["\"Hap Fitness\"", TraditionalForm]},
  AxesOrigin->{0, 0.900000000000002},
  DisplayFunction->Identity,
  Frame->{{False, False}, {False, False}},
  FrameLabel->{{None, None}, {None, None}},
  FrameTicks->{{Automatic, Automatic}, {Automatic, Automatic}},
  GridLines->{None, None},
  GridLinesStyle->Directive[
    GrayLevel[0.5, 0.4]],
  ImagePadding->All,
  Method->{
   "DefaultBoundaryStyle" -> Automatic, 
    "DefaultGraphicsInteraction" -> {
     "Version" -> 1.2, "TrackMousePosition" -> {True, False}, 
      "Effects" -> {
       "Highlight" -> {"ratio" -> 2}, "HighlightPoint" -> {"ratio" -> 2}, 
        "Droplines" -> {
         "freeformCursorMode" -> True, 
          "placement" -> {"x" -> "All", "y" -> "None"}}}}, "DefaultMeshStyle" -> 
    AbsolutePointSize[6], "ScalingFunctions" -> None, 
    "CoordinatesToolOptions" -> {"DisplayFunction" -> ({
        (Identity[#]& )[
         Part[#, 1]], 
        (Identity[#]& )[
         Part[#, 2]]}& ), "CopiedValueFunction" -> ({
        (Identity[#]& )[
         Part[#, 1]], 
        (Identity[#]& )[
         Part[#, 2]]}& )}},
  PlotRange->{{0, 1}, {0.9, 1.}},
  PlotRangeClipping->True,
  PlotRangePadding->{{
     Scaled[0.02], 
     Scaled[0.02]}, {
     Scaled[0.05], 
     Scaled[0.05]}},
  Ticks->{Automatic, Automatic}]], "Output",
 CellChangeTimes->{{3.817279682587406*^9, 3.817279717697298*^9}, 
   3.817279759848454*^9, 3.8172799088245068`*^9, 3.8172802288954153`*^9, {
   3.8172807371375113`*^9, 3.817280745155285*^9}, {3.8172809432672777`*^9, 
   3.8172809668066187`*^9}, {3.817281077015217*^9, 3.817281079820299*^9}, {
   3.817281275140399*^9, 3.81728130270953*^9}, 3.8172814167003*^9, 
   3.8176283606287403`*^9, 3.817635068722334*^9, 3.852961699556663*^9, 
   3.852963018363824*^9, 3.853390222479579*^9, 3.855051470144388*^9, 
   3.8552092701896143`*^9, 3.855389500044598*^9, 3.858074767003436*^9, 
   3.8581453454648323`*^9, 3.858161442017254*^9, 3.8587651307715816`*^9, {
   3.862547899522464*^9, 3.86254792874968*^9}, {3.8625480260200977`*^9, 
   3.862548066278584*^9}, 3.864200153171604*^9, 3.870344955015932*^9, 
   3.871531449299758*^9, 3.8717026041881037`*^9, 3.873192961596887*^9, 
   3.8737772654151173`*^9, 3.88424270652697*^9, {3.884243125649891*^9, 
   3.884243132017179*^9}, 3.884252337163286*^9, 3.8844110915885487`*^9, 
   3.8844261631201363`*^9},
 CellLabel->"Out[21]=",ExpressionUUID->"7d9cf31c-ea2d-4115-a3b7-c33794188fce"],

Cell[BoxData[
 GraphicsBox[{{{{}, {}, 
     TagBox[
      {RGBColor[1, 0.5, 0], AbsoluteThickness[1.6], Opacity[1.], 
       LineBox[CompressedData["
1:eJxTTMoPSmViYGAwAWIQ7ZX64uKBl6F2DGDwwX6BqH9bl2SLPYzfyLFZvVNy
CpwfEblw/YePS+B87v+NMe5y6+F81cB3Lw53b4Hzy89Z2s/4shPOF98ieI+R
cT+cv+2R85nzNofg/ENZc6Uj3xyB87+q2fKvzT0O5zP9XC0grXoKzjf7n7At
eN0ZOP9Mi8m5Y1rn4Xz5Ca9/rnx3Ac5//f3+vasGl+D8Ja92n+Lruwzn88ku
f//kyRU4vydza9oClWtw/jeH1U8y6q/D+SVGR7aIHb4B599fd6T7ouItOP93
1pXZmlW34XxtR/Z/abvvwPnuixTTN4rfQ4SXbLzSw5j7cL7Om1Du674P4Hxh
/g8cR34h+Cz7Z69XnvMQzs822X2T0/sRnL/aM2nBvm8I/tfXUgLPpj2G87cG
uzNPcXkC59d7tM7f8gzBV7zrdWNx61M438q8ZYqk0TM4P0bu/E/Gywj+11O9
jwoan8P5M1jiSoJUXiDcf2/rIqYjCD5rbWOIZeFLOJ9hZdz6R0Kv4PyiWet7
hQ4h+Hu1OzgE817D+YJeRTpNfG/g/Du6Fy5X7kHwN8yzV3kS9xbOj11vJij7
D8FvaF3YeGfVOzh/7QvZ2Xw+7+F8pRYRD/ZlCP50ee6v//8j+ACgshGH
        "]]},
      Annotation[#, "Charting`Private`Tag$1988#1"]& ], 
     TagBox[
      {RGBColor[0.5, 0, 0.5], AbsoluteThickness[1.6], Opacity[1.], 
       LineBox[CompressedData["
1:eJwd1nk4VWsXAHBD5VTXmAYiF4dKOsktomF1I0TDNSXJ1KBoIpTxusdHIVM6
HXPJVHQ54hwyFJVoOjKVylTiZH4lEcK39t3Ps5/9/P7Z+11rvWu9W/noeYsT
IkJCQql4U0/TE70NVX3WO4T+u0ZgnoG8e6fcJphxcpibmyPwx62ElCI5Q5iI
9p2h3K1AZ15S3w8D4eZTlM34LYWpclbwzlzwgzI9UjFrTskWCgW6I5R/mR6L
d1Z3AB8Toz7K/SHN1c5sZ1C+JP2Zss3xiYdxcsch40JiC+VqA/mSpykuMKrf
8Zqylur2gjElVxCp76yinCLilKOWcRqebbxZRJnWFZx+UP0caDjJZVEu+9TI
f2rlDsp25jcou/913PQI2wPiVYxCKLdvuGIQJecFnGUuDpRZt1ZUqdl5g6rB
tT2UTSVztz1KuQgVW33/oFw8/HozUfKF8dggUcpnHBwKrzj7gf1Qat8sWqWO
MH7P8IdLS33rKEfnyawxV/8bjJ6fYFHerZiZ2XcyCHgWl7wp/12TJPXY6h84
cHe3NeVNOppRtmwmnOSukKactvTA5Qi5EMgwS8CEE/Dnx1cfLAsBgUbsX5QP
hn4SUbULhckmQ3XKv/3wCCpPuQzVwd38X2ifZpbPoFI4LNs3I07ZMrK9+EFV
OCz0bv04jWYYqv8IcY4AmRMXsyl3F5V4KGZchVMpXXqUza9/dNuvHg00ZxYW
mICmmWqOfG00hD85JEuZJnrmq+BkDMzv//B2Eu1YOnu/0ioWasJlrCkvXRvL
OMS+BmOi9oY/0Uxa0epwORacTTqIG4SAhvG1sEJ3FlQIZqMoN4ae72utZcGM
ybpNlOmimvcYF2+A3T6pgDF0zUwmo7mRDfbGi6dGqXi/szcrRSaCYVh1PkHz
NnqzTb4kQthY3g7KDu6WEx76SfDj7Er+MJozJFla3ZuE3wnuGUJb9IZtc9ud
ArW6zHmD6IR2PwPe7E0IlNw5/RX9p4JtZof1LaiYc/Wk3H9Ydz4t7xbsHV3e
L0CvGvQ9lrc+DRxb5xp70OddddSE2tKg785c3Be0zHHO3awt6eDn8+hVB/qQ
7W3OyLdMMJ3S/r0ZTVqtFqXLZ0FWgbh3E/qyA+2EpUEWFIukPm9EFx07L1/M
ygLuxQ+nG9AS57aH+utmw7vLL9Lr0M+CPxxeEHgHTMJCG5+jtf+VXqBAy4X2
xy56FegXjGdOfK1cGNJvOl6OdrrvU/63bS4EaI9Fl6GjijvdP+fmwvxEy84H
6N6qvNbsffdgWj3MnYe++XbP/Y3X/4Xhw7VW+ejFc8wjxqs48MiTTb9F5cvV
xkHTiAPpl2LW3aTq1azpJH2OA4UP9mxMRe/IaTnW+pADVUPCesno0hw2r4RR
AAaiTL149JDlYIVZXQHu0wez0Wjru/GvPMULgX1lQVIg1d/2wXtdlAthVwfd
NwDdJXOWf2hzIZSbzrPxp/IduOvNdvtCeO64QNIXHW4x1CiWVwgtVsvdvdAP
f+36mLy3CLz0T4+7odXMh3ufXuWCQLVhiQ1aPshY/+RtLswPV+VYo6Xy0q4u
KuFCsNesiRV6imbJMO/iQve7fT7m6PqqEs+OLTxoj7N4Zob202LO/uzhQdH6
0RU70XWSsrKMnSVQxfXPXo2+VKcHCWOlMHUFDo/OYv0YvJ4XtDIQUnjMG0Fn
RmlFTiuUQQxjWpKgG/au/uCwuwxsaxOqBtDrXsl6qrHL4F2Mr0wPurOWZBfq
loNC6RufFrTx4ywJvl8F2AhVHShHL+dKdwgLV+Ic1FUPQhd3Gbx+s+0JPEk/
rz4wQ+CJW+pK28FqeKWh4rQL/UN9u2Te2VqoFw8bivlFQGTyntRKtZeg781x
L5kmoDPnVGyZ/xqkaqY5LVMEXodsqqvReAMClvLU10kCSrEDkznD9dCyYYkI
/yeBgYnOjrdajdDmm+PKmcD4+stfSkQ3wcNvRXpHxzF+xTuku7sZRBi/lER/
EIh05bmk0d+B1ipCz/5OYHznve5TQS2gf8JdRHaUgJd2NXfZ0/cgfDTd7vII
xp9ffbVB+SNMbrYTqRwmMO3WnLzWrxVCi6wXfh3EfP0pNutS3gYenDyLFQOY
n3Tlk/eXdwDnTo/Yoj6sh6KjyucjnWCf2H5E7CvOs0HrxS37PkErj8H/2U1g
ieQIrXrqE+RcCC7L7CIwrzKZo5ryGV7R2iacPhE4van8w0KzLtBdteRxYzuB
e3uOpj0a74LaSL6UTivmc0BeSsD+AtLSxhH573EeWRqLsgy7QUPIUObdWwJB
JqG3uIJuuKEzn760iYByu+n7jNAeUCxKDDCtJ6CvG8KS0xaAZ/Wk0Ro+gSOr
3kwKNwngfzLybiov8f0vo7rcmV9B0OftU1mD/TfPwcuC3gtTI1FG/k9x/R28
dJHqXuixCaIzqgjMD2Ra6Xn0gXeQNyeggoBQjgOnS6YfLJQ3DQw/IHAhiRMl
86QfZo1+ezLOxX5ZF0aTPjcAKUFeQqMFBKRNL2gGSwzC7bur5ZflEWhbX9/k
WzEICXXLk2vvEii4CfRuhyF4XfrNNTOTgD1HR1pxdgjing6E+qYR+Cf0NrMt
dxjcp70Cm5IJ5PUqJkvsJZAxeO27fTyBsNRQp479eE6Zmz/bgz5uMaSWb451
yc1nbUYrVFQU7LMhsOXULk1xdESMXU3kUTynTz/fUcEmcEon8dsiX5zz4srf
5NAqIbImYtl4bmuzw5tYBGa3BIi34DpdRvIlKtEfhr40Zt8jkLPE8VouOtam
yN7oPuaRGxLDRM9pWHiGYp6WR3Se24Bua4i5KYp1upqbWRpxncCDyxPHmrCO
wrnyKy6iWVsd12ZgnV9x6V7OaLMsBndXB4ENsmP0LegyH/4LJu47Qwk/1544
Auz1m2PMcZ8+Cojg1qM9ulKslAmeK4brZ8rRa/ae6awaw7lLW3slDj1PuDkz
FvtINZ75PBD9ibfVzQn78EjWaTFXdIVbxgYt7OM7vwQGVuh4pcX//XfZuHwP
BPT/Af9BUbM=
        "]]},
      Annotation[#, "Charting`Private`Tag$1988#2"]& ], 
     TagBox[
      {RGBColor[0.5, 0, 0.5], AbsoluteThickness[1.6], Opacity[1.], 
       LineBox[CompressedData["
1:eJwV1Hk0lnkbB3B7ygzRosf2WB4KFW9jKdV8FaWUHBJZM9mGXmv2kmE8XrJW
kuwJFSPZqgmjo6ckWiwNIWTkDfd9/3KylIr3fv+4zvd8/vld13Wuc35qJwNt
vUSEhIT82fp/Wnp96Ho4eexnZd+TrVOdFMTMFIJGOAbo+WgbrTlI4aeinPw6
jjnuGSpGrH9HYVyJFxehdQTRJimBZe8pHHreV1vAsYNpS4lqzCQFXqpy2TLX
EX/XjVSNUBS+WXpc+UXLDUnuxqKEUHDwXGi+yPGEXJJvvuscBYGZwr1H+d7w
udmg2rNAQV9j951Zri+slIoitRYpSI7Fl9hrBcDuK+dS1BKFt3r/MUvjhKIk
RS9XS4JGVtGGh5rOYSi+7TUyuYKGpUzFrr/yw7H9t0Wh4pU07jKdhoQbhV0X
eiUmf6CRXiW3yUbrHOpDNR6IraFRvM468TwnAe0GUiaDyjTOPL8isH+QAFWd
Fk0lLg17/qiIhjMf4rGhBsdVafwwFxzbmJ+IAwqlma3qNCJ7syIpbjIEjosO
Xhtp2Fwa8DuilY7dv9hoiOrTiJOs25jMycK90X2GlqChY3EhqTYoC+Yq3bqm
pjS6+YGTg21ZuPDNeLXBHho80c2VW8MvQ1qv9vU6MxpPvpdu7e3Oxtn9/QWt
+9n+n7INualXkWhvqPjMikbO22izhqVC3Ls2eOqpE409So6lw8eKIOMR8jXN
mcaUk7G4ZFUR7j8uCrF1oaFCRXlUbSlG9Dxfu9+VRqCvkabQUDHMTTL0+txp
yHlW3yzbXgLTT+EL5d40jjteq/44UwrvJJdP14NpkEG7VSUKZRhuLlPeG0Ij
0U3S66hZGSzPTVeMsK7zCFS4m1UGUyvHuQ2hNKQDdvPPGJcjuC0sMiGcxuP4
N04SMTegenXTZdMzNLb9ISuhJFmBiXNHH9sn0JBajnOxUKmGumH8rPFlGpo2
zIdHKfVY8G7PTa6lEfFiB3Jm/4R7UPgNmxc05Otlh4WFW6B6p2Ys+T177zGz
zpe7WnHwlUl2+DcarX4Fio6UAF2iS0a6sgzmtHbLVPm3oeDS52htDQYiXypX
K2o+wzGx/TlhhgyMlt3vHr3diabLrryMfQw6EwxePNF5iS9xdGGyHQNu5vSX
W8wrNB8vr/3uwWB6YWT4tX43ggz1HZqDGZRONT6TTu+B+AruzNdYBtLKN8j4
eC/CbzQKu6YxSPVt8C7m/Y0AW9eB41cZzJtWjv8a24dkf4cTb8oYhG4T1K9/
1I+Pz/nW62sYjNwWpHSpDaCm45RwbxODr369edrRgxg89WfmTBsD3T0rlrwb
h7DRXkb0cxcDixI1nxr5YcwIyWmfHWIQoXxC/Z3LCAQ5Cenf3zPYTB2T6rMa
RYR8pYgkYbBG5qOkYHEUA5ZBP6V8ZiDWkletkf8OodkyypuECU4ZNL5ZeWgM
aZ52xcarCCoPniz+a34M7T68hX45grlphdUT2f+g0Hy+vlKBoOGohWiW+Th+
vOj+eUqdIPYAv6h+YhzrNzdzfHQI1N5a9l/nv8faT1Hqqf8iMDFOyOJsmwD3
jPPv8jsIXFRefhHumcDAz4cMZsC+/yxtLCjuvyhwVvLTtSDIEXMLteV9wBqn
W71NVgRrhhtKRASsl0z2itoRiMfE2e0IngTH2l+h1IlA6JZb9ZjcFFqLcjdW
uBOE5FanybVOwSU+hCfuQ9CsmyQpGzCNd5FjG+T9CWQtQzbHS7P/TPbsbG4I
wdCWVz1RTRSkxoOa/SMJ7hSCN+5Go2hq19P7MQSu1Uayyks0vH8XnG+LJ/iN
fy1uqIJB08G8MG4SQdUH5TzpwwTt+g5rF1MJkgr47sNHCDzzOiJk0ti0pTVv
2xCEiTzq57FWamq6Y+VAQFXtvGTN+nyG85PUkwSNL5ymSln/anR1ZlUUQUB1
vJp1OoF6wtoDK8oJKoZXNlzLIFjafvbHvpsEiVut2u+yfkP/011eSeBTrDDY
wTrToc51fw3bt8NuYY71so7taX4TQa7HYTnLTHbfroxC0R6CDflR3TOs7ycu
ePS8JlhrF9UicYEga+cJ7ev9BB1/SFQosj5UtrV+7zCbKh0R+1g/iHzeHjfJ
zi8jPJ/DOnuLYYYNRRA4dPplFevgsXw7NUKgKhZe3sp60+F/jzycJTi8R9uK
Yi0m3FuauUDwVDCgJHyRYLRhp5/7IsHpWKWpdayb/K7r6X8n2HKTqddhfYUr
Nbe8zM4TZhMD1v8DqxJo2A==
        "]]},
      Annotation[#, "Charting`Private`Tag$1988#3"]& ], 
     TagBox[
      {RGBColor[0, 1, 0], AbsoluteThickness[1.6], Opacity[1.], 
       LineBox[CompressedData["
1:eJxTTMoPSmViYGAwAWIQ7ZX64uKBl6F2Z8+AwBv7BaL+bV2SLfYwfiPHZvVO
ySlwfkTkwvUfPi6B87n/N8a4y62H81UD37043L0Fzi8/Z2k/48tOOF98i+A9
Rsb9cP62R85nztscgvMPZc2VjnxzBM7/qmbLvzb3OJzP9HO1gLTqKTjf7H/C
tuB1Z+D8My0m545pnYfz5Se8/rny3QU4//X3+/euGlyC85e82n2Kr+8ynM8n
u/z9kydX4PyezK1pC1SuwfnfHFY/yai/DueXGB3ZInb4Bpx/f92R7ouKt+D8
31lXZmtW3YbztR3Z/6XtvgPnuy9STN8ofg8RXrLxSg9j7sP5Om9Cua/7PoDz
hfk/cBz5heCz7J+9XnnOQzg/22T3TU7vR3D+as+kBfu+IfhfX0sJPJv2GM7f
GuzOPMXlCZxf79E6f8szBF/xrteNxa1P4Xwr85YpkkbP4PwYufM/GS8j+F9P
9T4qaHwO589giSsJUnmBcP+9rYuYjiD4rLWNIZaFL+F8hpVx6x8JvYLzi2at
7xU6hODv1e7gEMx7DecLehXpNPG9gfPv6F64XLkHwd8wz17lSdxbOD92vZmg
7D8Ev6F1YeOdVe/g/LUvZGfz+byH85VaRDzYlyH40+W5v/7/j+ADAFYBCZo=

        "]]},
      Annotation[#, "Charting`Private`Tag$1988#4"]& ]}, {}}, {
    InsetBox["\<\"A-bearing from AA\"\>", {0.5, 1.005}], 
    InsetBox["\<\"A-bearing from Aa\"\>", {0.5, 0.99}], 
    InsetBox["\<\"a-bearing from Aa\"\>", {0.5, 0.952}], 
    InsetBox["\<\"a-bearing from aa\"\>", {0.5, 0.905}]}},
  AspectRatio->1,
  Axes->{True, True},
  AxesLabel->{
    FormBox["\"allele sharing (d)\"", TraditionalForm], 
    FormBox["\"Hap fitness\"", TraditionalForm]},
  AxesOrigin->{0, 0.895000000000002},
  DisplayFunction->Identity,
  Frame->{{False, False}, {False, False}},
  FrameLabel->{{None, None}, {None, None}},
  FrameTicks->{{Automatic, Automatic}, {Automatic, Automatic}},
  GridLines->{None, None},
  GridLinesStyle->Directive[
    GrayLevel[0.5, 0.4]],
  ImagePadding->All,
  Method->{
   "DefaultBoundaryStyle" -> Automatic, 
    "DefaultGraphicsInteraction" -> {
     "Version" -> 1.2, "TrackMousePosition" -> {True, False}, 
      "Effects" -> {
       "Highlight" -> {"ratio" -> 2}, "HighlightPoint" -> {"ratio" -> 2}, 
        "Droplines" -> {
         "freeformCursorMode" -> True, 
          "placement" -> {"x" -> "All", "y" -> "None"}}}}, "DefaultMeshStyle" -> 
    AbsolutePointSize[6], "ScalingFunctions" -> None, 
    "CoordinatesToolOptions" -> {"DisplayFunction" -> ({
        (Identity[#]& )[
         Part[#, 1]], 
        (Identity[#]& )[
         Part[#, 2]]}& ), "CopiedValueFunction" -> ({
        (Identity[#]& )[
         Part[#, 1]], 
        (Identity[#]& )[
         Part[#, 2]]}& )}},
  PlotRange->{{0., 0.9999999795918367}, {0.895, 1.0099999999999998`}},
  PlotRangeClipping->True,
  PlotRangePadding->{{
     Scaled[0.02], 
     Scaled[0.02]}, {0, 0}},
  Ticks->{Automatic, Automatic}]], "Output",
 CellChangeTimes->{{3.817279682587406*^9, 3.817279717697298*^9}, 
   3.817279759848454*^9, 3.8172799088245068`*^9, 3.8172802288954153`*^9, {
   3.8172807371375113`*^9, 3.817280745155285*^9}, {3.8172809432672777`*^9, 
   3.8172809668066187`*^9}, {3.817281077015217*^9, 3.817281079820299*^9}, {
   3.817281275140399*^9, 3.81728130270953*^9}, 3.8172814167003*^9, 
   3.8176283606287403`*^9, 3.817635068722334*^9, 3.852961699556663*^9, 
   3.852963018363824*^9, 3.853390222479579*^9, 3.855051470144388*^9, 
   3.8552092701896143`*^9, 3.855389500044598*^9, 3.858074767003436*^9, 
   3.8581453454648323`*^9, 3.858161442017254*^9, 3.8587651307715816`*^9, {
   3.862547899522464*^9, 3.86254792874968*^9}, {3.8625480260200977`*^9, 
   3.862548066278584*^9}, 3.864200153171604*^9, 3.870344955015932*^9, 
   3.871531449299758*^9, 3.8717026041881037`*^9, 3.873192961596887*^9, 
   3.8737772654151173`*^9, 3.88424270652697*^9, {3.884243125649891*^9, 
   3.884243132017179*^9}, 3.884252337163286*^9, 3.8844110915885487`*^9, 
   3.884426163149472*^9},
 CellLabel->"Out[22]=",ExpressionUUID->"cdad1f96-950e-4c38-b434-1f079a74639a"]
}, Open  ]]
}, Open  ]],

Cell[CellGroupData[{

Cell["Replacements [enter]", "Subsection",
 CellChangeTimes->{{3.852966748308014*^9, 3.8529667531063643`*^9}, {
  3.855209264395768*^9, 
  3.855209264556293*^9}},ExpressionUUID->"0535e58c-392d-4267-8e6a-\
9fc6aed797d8"],

Cell["\<\
Some useful replacements for assuming weak selection and/or migration and/or \
modifier effects. \
\>", "Text",
 CellChangeTimes->{{3.8842396379022923`*^9, 
  3.884239656284683*^9}},ExpressionUUID->"5ebdb986-fb8d-4bb4-963b-\
97719dfa8fbd"],

Cell[BoxData[
 RowBox[{
  RowBox[{"fitnessDiffs", "=", 
   RowBox[{"{", "\[IndentingNewLine]", 
    RowBox[{
     RowBox[{"WAA", "\[Rule]", 
      RowBox[{"1", "+", "\[Delta]WAA"}]}], ",", "\[IndentingNewLine]", 
     RowBox[{"WAa", "\[Rule]", 
      RowBox[{"1", "+", "\[Delta]WAa"}]}], ",", "\[IndentingNewLine]", 
     RowBox[{"Waa", "\[Rule]", 
      RowBox[{"1", "+", "\[Delta]Waa"}]}], ",", "\[IndentingNewLine]", 
     RowBox[{"WAAf", "\[Rule]", 
      RowBox[{"1", "+", "\[Delta]WAAf"}]}], ",", "\[IndentingNewLine]", 
     RowBox[{"WAaf", "\[Rule]", 
      RowBox[{"1", "+", "\[Delta]WAaf"}]}], ",", "\[IndentingNewLine]", 
     RowBox[{"Waaf", "\[Rule]", 
      RowBox[{"1", "+", "\[Delta]Waaf"}]}], ",", "\[IndentingNewLine]", 
     RowBox[{"WAAm", "\[Rule]", 
      RowBox[{"1", "+", "\[Delta]WAAm"}]}], ",", " ", "\[IndentingNewLine]", 
     RowBox[{"WAam", "\[Rule]", 
      RowBox[{"1", "+", "\[Delta]WAam"}]}], ",", "\[IndentingNewLine]", 
     RowBox[{"Waam", "\[Rule]", 
      RowBox[{"1", "+", "\[Delta]Waam"}]}], ",", "\[IndentingNewLine]", 
     RowBox[{"WAhom", "->", 
      RowBox[{"1", "+", "\[Delta]WAhom"}]}], ",", "\[IndentingNewLine]", 
     RowBox[{"WahomAA", "->", 
      RowBox[{"1", "+", "\[Delta]WahomAA"}]}], ",", "\[IndentingNewLine]", 
     RowBox[{"WAhet", "->", 
      RowBox[{"1", "+", "\[Delta]WAhet"}]}], ",", "\[IndentingNewLine]", 
     RowBox[{"Wahet", "->", 
      RowBox[{"1", "+", "\[Delta]Wahet"}]}], ",", "\[IndentingNewLine]", 
     RowBox[{"Wahom", "->", 
      RowBox[{"1", "+", "\[Delta]Wahom"}]}]}], "\[IndentingNewLine]", "}"}]}],
   ";"}]], "Input",
 CellChangeTimes->{{3.852966775191737*^9, 3.852966819424733*^9}, {
  3.8529668700502043`*^9, 3.852966937747924*^9}, {3.862548085071816*^9, 
  3.862548122950571*^9}, {3.8842431054533863`*^9, 3.884243115767191*^9}, {
  3.884252407956634*^9, 3.884252409495397*^9}, {3.884409646953967*^9, 
  3.884409647474642*^9}, {3.884687443850417*^9, 3.884687450431864*^9}},
 CellLabel->
  "In[918]:=",ExpressionUUID->"bf282133-9be1-4169-b7ac-2c225fb22dfd"],

Cell[BoxData[
 RowBox[{
  RowBox[{"weaksel", "=", 
   RowBox[{"{", "\[IndentingNewLine]", 
    RowBox[{
     RowBox[{"\[Delta]WAA", "\[Rule]", 
      RowBox[{"\[Delta]WAA", "*", "\[Epsilon]"}]}], ",", 
     "\[IndentingNewLine]", 
     RowBox[{"\[Delta]WAa", "\[Rule]", 
      RowBox[{"\[Delta]WAa", "*", "\[Epsilon]"}]}], ",", 
     "\[IndentingNewLine]", 
     RowBox[{"\[Delta]Waa", "\[Rule]", 
      RowBox[{"\[Delta]Waa", "*", "\[Epsilon]"}]}], ",", 
     "\[IndentingNewLine]", 
     RowBox[{"\[Delta]WAAf", "\[Rule]", 
      RowBox[{"\[Delta]WAAf", "*", "\[Epsilon]"}]}], ",", 
     "\[IndentingNewLine]", 
     RowBox[{"\[Delta]WAaf", "\[Rule]", 
      RowBox[{"\[Delta]WAaf", "*", "\[Epsilon]"}]}], ",", 
     "\[IndentingNewLine]", 
     RowBox[{"\[Delta]Waaf", "\[Rule]", 
      RowBox[{"\[Delta]Waaf", "*", "\[Epsilon]"}]}], ",", 
     "\[IndentingNewLine]", 
     RowBox[{"\[Delta]WAAm", "\[Rule]", 
      RowBox[{"\[Delta]WAAm", "*", "\[Epsilon]"}]}], ",", " ", 
     "\[IndentingNewLine]", 
     RowBox[{"\[Delta]WAam", "\[Rule]", 
      RowBox[{"\[Delta]WAam", "*", "\[Epsilon]"}]}], ",", 
     "\[IndentingNewLine]", 
     RowBox[{"\[Delta]Waam", "\[Rule]", 
      RowBox[{"\[Delta]Waam", "*", "\[Epsilon]"}]}], ",", 
     "\[IndentingNewLine]", 
     RowBox[{"\[Delta]WAhom", "->", 
      RowBox[{"\[Delta]WAhom", "*", "\[Epsilon]"}]}], ",", 
     "\[IndentingNewLine]", 
     RowBox[{"\[Delta]WahomAA", "->", 
      RowBox[{"\[Delta]WahomAA", "*", "\[Epsilon]"}]}], ",", 
     "\[IndentingNewLine]", 
     RowBox[{"\[Delta]WAhet", "->", 
      RowBox[{"\[Delta]WAhet", "*", "\[Epsilon]"}]}], ",", 
     "\[IndentingNewLine]", 
     RowBox[{"\[Delta]Wahet", "->", 
      RowBox[{"\[Delta]Wahet", "*", "\[Epsilon]"}]}], ",", 
     "\[IndentingNewLine]", 
     RowBox[{"\[Delta]Wahom", "->", 
      RowBox[{"\[Delta]Wahom", "*", "\[Epsilon]"}]}]}], "\[IndentingNewLine]",
     "}"}]}], ";"}]], "Input",
 CellChangeTimes->{{3.85296682832015*^9, 3.85296686375834*^9}, {
  3.862548150352976*^9, 3.862548173058959*^9}, {3.8842430541783247`*^9, 
  3.884243071795471*^9}, {3.884243386967988*^9, 3.884243388182724*^9}, {
  3.8842522618396597`*^9, 3.884252267927343*^9}, {3.884252414413577*^9, 
  3.884252416245768*^9}, {3.884409654346197*^9, 3.8844096546575747`*^9}, {
  3.884411121524542*^9, 3.884411122289229*^9}, {3.884687457170622*^9, 
  3.884687463695322*^9}},
 CellLabel->
  "In[919]:=",ExpressionUUID->"5464c7da-00b7-4bce-88c1-36682ab65b66"],

Cell[BoxData[
 RowBox[{
  RowBox[{"weak\[CapitalOmega]mod", "=", 
   RowBox[{"{", 
    RowBox[{
     RowBox[{"\[CapitalOmega]mm", "->", 
      RowBox[{"\[CapitalOmega]MM", "+", 
       RowBox[{"\[Delta]\[CapitalOmega]mm", "*", "\[Epsilon]"}]}]}], ",", 
     RowBox[{"\[CapitalOmega]Mm", "->", 
      RowBox[{"\[CapitalOmega]MM", "+", 
       RowBox[{"\[Delta]\[CapitalOmega]Mm", "*", "\[Epsilon]"}]}]}]}], 
    "}"}]}], ";"}]], "Input",
 CellChangeTimes->{{3.858765238434773*^9, 3.858765256592045*^9}, {
  3.858765290297368*^9, 3.858765294852993*^9}},
 CellLabel->
  "In[920]:=",ExpressionUUID->"1f93196d-2199-40b4-a94b-898cb60af7a5"],

Cell[BoxData[
 RowBox[{
  RowBox[{"noSexDiff", "=", 
   RowBox[{"{", "\[IndentingNewLine]", 
    RowBox[{
     RowBox[{"WAAf", "->", "WAA"}], ",", "\[IndentingNewLine]", 
     RowBox[{"WAaf", "->", "WAa"}], ",", "\[IndentingNewLine]", 
     RowBox[{"Waaf", "->", "Waa"}], ",", "\[IndentingNewLine]", 
     RowBox[{"WAAm", "->", "WAA"}], ",", "\[IndentingNewLine]", 
     RowBox[{"WAam", "->", "WAa"}], ",", "\[IndentingNewLine]", 
     RowBox[{"Waam", "->", "Waa"}], ",", "\[IndentingNewLine]", 
     RowBox[{"\[Delta]WAAf", "->", "\[Delta]WAA"}], ",", 
     "\[IndentingNewLine]", 
     RowBox[{"\[Delta]WAaf", "->", "\[Delta]WAa"}], ",", 
     "\[IndentingNewLine]", 
     RowBox[{"\[Delta]Waaf", "->", "\[Delta]Waa"}], ",", 
     "\[IndentingNewLine]", 
     RowBox[{"\[Delta]WAAm", "->", "\[Delta]WAA"}], ",", 
     "\[IndentingNewLine]", 
     RowBox[{"\[Delta]WAam", "->", "\[Delta]WAa"}], ",", 
     "\[IndentingNewLine]", 
     RowBox[{"\[Delta]Waam", "->", "\[Delta]Waa"}]}], "\[IndentingNewLine]", 
    "}"}]}], ";"}]], "Input",
 CellChangeTimes->{{3.88468746802747*^9, 3.884687506196682*^9}, {
  3.884691264577422*^9, 3.884691279325992*^9}},
 CellLabel->
  "In[990]:=",ExpressionUUID->"b4e72fa6-cce9-48cb-9e4d-c6905ab1701e"]
}, Open  ]]
}, Open  ]],

Cell[CellGroupData[{

Cell["(1) Gametic Selection and Monandry/Polyandry ", "Title",
 CellChangeTimes->{{3.587306803768997*^9, 3.587306823247643*^9}, {
  3.599832608157301*^9, 3.599832610615734*^9}, {3.600497259446332*^9, 
  3.6004972663708563`*^9}, {3.611755519268408*^9, 3.611755519995254*^9}, {
  3.741700986717394*^9, 3.741701000472754*^9}, {3.742032704549706*^9, 
  3.74203270588559*^9}, {3.817210888246862*^9, 3.817210892548826*^9}, {
  3.855204931674822*^9, 3.855204941923427*^9}, {3.855205055896969*^9, 
  3.85520507942071*^9}, {3.855209877374338*^9, 3.855209878645602*^9}, {
  3.884410515757637*^9, 
  3.884410523197691*^9}},ExpressionUUID->"58c56567-a53a-4472-8a5e-\
34e54cb2216e"],

Cell[CellGroupData[{

Cell["Recursions", "Section",
 CellChangeTimes->{
  3.55241979155196*^9, {3.555438212223826*^9, 3.555438213318507*^9}, {
   3.7416953337943363`*^9, 3.741695340954118*^9}, 3.741954381688753*^9, {
   3.7420432653646383`*^9, 3.742043268793461*^9}, {3.7421032701513844`*^9, 
   3.74210327263571*^9}, {3.8141826471832*^9, 
   3.814182650624909*^9}},ExpressionUUID->"6e142d29-bd23-4f89-9068-\
511860ccbfd8"],

Cell[CellGroupData[{

Cell["Recursions", "Subsection",
 CellChangeTimes->{{3.8529629942737427`*^9, 
  3.8529629988752403`*^9}},ExpressionUUID->"1902123e-b3e4-406b-9d3a-\
93631cc0560d"],

Cell["\<\
Function to get the fraction of gametes from diploid parent with genotype xy \
that will be mated with one mating partner\
\>", "Text",
 CellChangeTimes->{{3.884410548487163*^9, 
  3.8844105557358437`*^9}},ExpressionUUID->"abc7d48d-03d4-479b-a996-\
5d03bb31f326"],

Cell[BoxData[{
 RowBox[{"Clear", "[", "monandry", "]"}], "\[IndentingNewLine]", 
 RowBox[{
  RowBox[{"monandry", "[", 
   RowBox[{"{", 
    RowBox[{"x_", ",", "y_"}], "}"}], "]"}], ":=", 
  RowBox[{"Block", "[", 
   RowBox[{
    RowBox[{"{", "}"}], ",", " ", "\[IndentingNewLine]", 
    RowBox[{"Which", "[", "\[IndentingNewLine]", 
     RowBox[{
      RowBox[{
       RowBox[{
        RowBox[{"Mgeno", "[", "x", "]"}], "*", " ", 
        RowBox[{"Mgeno", "[", "y", "]"}]}], "==", "1"}], ",", 
      RowBox[{"1", "-", "\[CapitalPi]MM"}], ",", "\[IndentingNewLine]", 
      RowBox[{
       RowBox[{
        RowBox[{"Mgeno", "[", "x", "]"}], "*", 
        RowBox[{"Mgeno", "[", "y", "]"}]}], "==", "2"}], ",", 
      RowBox[{"1", "-", "\[CapitalPi]Mm"}], ",", "\[IndentingNewLine]", 
      RowBox[{
       RowBox[{
        RowBox[{"Mgeno", "[", "x", "]"}], "*", 
        RowBox[{"Mgeno", "[", "y", "]"}]}], "==", "4"}], ",", 
      RowBox[{"1", "-", "\[CapitalPi]mm"}]}], "]"}]}], " ", 
   RowBox[{"(*", " ", 
    RowBox[{
    "depends", " ", "on", " ", "the", " ", "diploid", " ", "M", " ", "locus", 
     " ", "genotype"}], "*)"}], "\[IndentingNewLine]", "]"}]}]}], "Input",
 CellChangeTimes->{{3.7416940733305063`*^9, 3.7416941010142803`*^9}, {
   3.741694132963747*^9, 3.741694134734852*^9}, {3.7416941654620934`*^9, 
   3.741694214392869*^9}, {3.741704894897015*^9, 3.741704903310096*^9}, {
   3.741706254276795*^9, 3.741706389416148*^9}, {3.8520948770107813`*^9, 
   3.8520949693834133`*^9}, {3.852095002987729*^9, 3.8520950629279213`*^9}, {
   3.852095097094164*^9, 3.8520951150366793`*^9}, 3.884410561110515*^9, {
   3.884411045349552*^9, 3.884411045351454*^9}},
 CellLabel->"In[28]:=",ExpressionUUID->"17739a99-a096-4625-9dd1-c402b028bef1"],

Cell["\<\
Get numbers of each gamete genotype after selection in polyandous pool. \
\>", "Text",
 CellChangeTimes->{{3.852961338937275*^9, 3.852961396694602*^9}, {
  3.855220901679914*^9, 3.855220903390419*^9}, {3.8844105339776993`*^9, 
  3.884410534685247*^9}, {3.884411174191944*^9, 
  3.884411175620846*^9}},ExpressionUUID->"d2fb6b64-a438-4fb4-a3e0-\
b219b3ce4ee2"],

Cell[BoxData[
 RowBox[{
  RowBox[{"gametePoolNum", "=", 
   RowBox[{
    RowBox[{"Total", "[", 
     RowBox[{"(*", 
      RowBox[{
      "sum", " ", "over", " ", "the", " ", "gamete", " ", "genotypes", " ", 
       "from", " ", "different", " ", "males"}], "*)"}], 
     "\[IndentingNewLine]", 
     RowBox[{"malefreq", "*", " ", 
      RowBox[{"(*", " ", 
       RowBox[{
       "diploid", " ", "male", " ", "genotype", " ", "frequencies", " ", 
        "after", " ", "selection"}], " ", "*)"}], "\[IndentingNewLine]", 
      RowBox[{"Flatten", "[", " ", 
       RowBox[{"(*", 
        RowBox[{
         RowBox[{
         "Flatten", " ", "table", " ", "to", " ", "level", " ", "1", " ", 
          "to", " ", "get", " ", "list", " ", "of", " ", "10", " ", "ij", " ",
           "genotypes"}], ",", " ", 
         RowBox[{"matching", " ", "the", " ", "malefreqs"}]}], " ", "*)"}], 
       "\[IndentingNewLine]", 
       RowBox[{
        RowBox[{"Table", "[", 
         RowBox[{"(*", " ", 
          RowBox[{
          "table", " ", "over", " ", "male", " ", "i", " ", "and", " ", "j", 
           " ", "haplotypes"}], " ", "*)"}], "\[IndentingNewLine]", 
         RowBox[{
          RowBox[{
           RowBox[{"transmission", "[", 
            RowBox[{"{", 
             RowBox[{"i", ",", "j"}], "}"}], "]"}], " ", 
           RowBox[{"(*", " ", 
            RowBox[{"gamete", " ", "types", " ", "produced"}], " ", "*)"}], 
           "*", "\[IndentingNewLine]", " ", 
           RowBox[{"gametefit", " ", "[", 
            RowBox[{"{", 
             RowBox[{"i", ",", "j"}], "}"}], "]"}]}], 
          RowBox[{"(*", " ", 
           RowBox[{
           "fitness", " ", "of", " ", "those", " ", "gamete", " ", "types"}], 
           " ", "*)"}], "\[IndentingNewLine]", ",", 
          RowBox[{"{", 
           RowBox[{"i", ",", "1", ",", "4"}], "}"}], "\[IndentingNewLine]", 
          ",", 
          RowBox[{"{", 
           RowBox[{"j", ",", "i", ",", "4"}], "}"}]}], "]"}], ",", "1"}], 
       "]"}]}], "]"}], "//", "FullSimplify"}]}], ";"}]], "Input",
 CellChangeTimes->{
  3.817281403227509*^9, {3.852096393140221*^9, 3.8520964217262707`*^9}, {
   3.852097258965323*^9, 3.8520972636450243`*^9}, {3.852097317004526*^9, 
   3.852097317374908*^9}, {3.852097475683607*^9, 3.852097480059928*^9}, {
   3.8520977200783157`*^9, 3.852097799131049*^9}, {3.852097988376851*^9, 
   3.8520980004250402`*^9}, {3.884239464609008*^9, 3.884239466285434*^9}, {
   3.8844105889653463`*^9, 3.8844106175004377`*^9}, {3.8844108032546864`*^9, 
   3.884410804196733*^9}},
 CellLabel->"In[30]:=",ExpressionUUID->"52443fdd-74e8-4eab-93b5-07b95fa572ab"],

Cell["Convert to gamete frequencies ", "Text",
 CellChangeTimes->{{3.852097795989264*^9, 3.8520978079253798`*^9}, {
  3.852961381608173*^9, 3.852961386704083*^9}, {3.8844108085320187`*^9, 
  3.8844108091999607`*^9}},ExpressionUUID->"e052c74c-5667-4cb6-9175-\
11ea033c0a59"],

Cell[BoxData[{
 RowBox[{
  RowBox[{"gameteMeanFit", "=", 
   RowBox[{
    RowBox[{"Total", "[", "gametePoolNum", "]"}], "//", "Simplify"}]}], 
  ";"}], "\[IndentingNewLine]", 
 RowBox[{
  RowBox[{
   RowBox[{"gametePoolFreq", "=", 
    RowBox[{
     RowBox[{"gametePoolNum", "/", "gameteMeanFit"}], "//", "Simplify"}]}], 
   ";"}], " "}]}], "Input",
 CellChangeTimes->{{3.742041767606813*^9, 3.742041773630219*^9}, {
   3.742041921660067*^9, 3.7420419359637833`*^9}, 3.7420420227585917`*^9, {
   3.7420434092178507`*^9, 3.742043419424345*^9}, {3.742043468719591*^9, 
   3.742043468815094*^9}, 3.815901690252617*^9, {3.8159041213452377`*^9, 
   3.8159041480801687`*^9}, 3.817281347869857*^9, {3.8520978242397118`*^9, 
   3.852097848391746*^9}, {3.852097930134943*^9, 3.85209795397302*^9}, {
   3.8844108118839893`*^9, 3.8844108232817993`*^9}},
 CellLabel->"In[31]:=",ExpressionUUID->"81e102a1-cee1-40a8-8b0f-5305cd5adfab"],

Cell[CellGroupData[{

Cell[BoxData[
 RowBox[{
  RowBox[{"Simplify", "[", 
   RowBox[{"Total", "[", "gametePoolFreq", "]"}], "]"}], " ", 
  RowBox[{"(*", " ", 
   RowBox[{
   "check", " ", "that", " ", "frequencies", " ", "sum", " ", "to", " ", 
    "1"}], " ", "*)"}]}]], "Input",
 CellChangeTimes->{{3.852097878909122*^9, 3.852097921426776*^9}, {
   3.85209797076322*^9, 3.852097972130208*^9}, {3.8625482633301687`*^9, 
   3.862548306238576*^9}, {3.884410826402677*^9, 3.884410829148501*^9}, 
   3.8844108715525837`*^9, {3.8844109026239367`*^9, 3.884410931266076*^9}},
 CellLabel->"In[33]:=",ExpressionUUID->"468f2891-580b-47d0-92fb-ddc372ebe083"],

Cell[BoxData["1"], "Output",
 CellChangeTimes->{{3.8520978739340277`*^9, 3.852097896541679*^9}, {
   3.852097972514976*^9, 3.852097974121352*^9}, 3.852963005365425*^9, 
   3.853390209026022*^9, 3.855051456464637*^9, 3.855207675005329*^9, 
   3.855389501942286*^9, 3.8580747729500437`*^9, 3.8581453483355227`*^9, 
   3.862548247252757*^9, {3.862548299479574*^9, 3.862548306498415*^9}, 
   3.862561309717626*^9, 3.8737773180715847`*^9, 3.884242710090015*^9, 
   3.8842431423203697`*^9, 3.8842523422882557`*^9, {3.884410895256853*^9, 
   3.8844109317788153`*^9}, 3.884411185237441*^9},
 CellLabel->"Out[33]=",ExpressionUUID->"efb8171e-5a00-436e-a204-c57c4fc69d61"]
}, Open  ]],

Cell["\<\
Next, we calculate the offspring produced from all the different combinations \
of males and females. \
\>", "Text",
 CellChangeTimes->{{3.884410960925333*^9, 
  3.884410998272318*^9}},ExpressionUUID->"b25e146f-ee70-4899-a089-\
b601df218f4f"],

Cell[BoxData[{
 RowBox[{
  RowBox[{"kids", "=", 
   RowBox[{"Table", "[", 
    RowBox[{"0", ",", 
     RowBox[{"{", 
      RowBox[{"i", ",", "1", ",", "4"}], "}"}], ",", 
     RowBox[{"{", 
      RowBox[{"j", ",", "i", ",", "4"}], "}"}]}], "]"}]}], 
  ";"}], "\[IndentingNewLine]", 
 RowBox[{
  RowBox[{
   RowBox[{"kidsFromMono", "=", 
    RowBox[{"Table", "[", 
     RowBox[{"0", ",", 
      RowBox[{"{", 
       RowBox[{"i", ",", "1", ",", "4"}], "}"}], ",", 
      RowBox[{"{", 
       RowBox[{"j", ",", "i", ",", "4"}], "}"}]}], "]"}]}], ";"}], " ", 
  RowBox[{"(*", " ", 
   RowBox[{
   "initialise", " ", "tables", " ", "in", " ", "which", " ", "to", " ", 
    "put", " ", "kids", " ", "haplotype", " ", "frequencies"}], " ", 
   "*)"}]}], "\[IndentingNewLine]", 
 RowBox[{
  RowBox[{"kidsFromPoly", "=", 
   RowBox[{"Table", "[", 
    RowBox[{"0", ",", 
     RowBox[{"{", 
      RowBox[{"i", ",", "1", ",", "4"}], "}"}], ",", 
     RowBox[{"{", 
      RowBox[{"j", ",", "i", ",", "4"}], "}"}]}], "]"}]}], 
  ";"}], "\[IndentingNewLine]", 
 RowBox[{"For", "[", 
  RowBox[{
   RowBox[{"n", "=", "1"}], ",", 
   RowBox[{"n", "\[LessEqual]", 
    RowBox[{"Length", "[", "genotypes", "]"}]}], ",", 
   RowBox[{"n", "++"}], ",", " ", 
   RowBox[{"(*", 
    RowBox[{
     RowBox[{"Summing", " ", "over", " ", "all", " ", "mothers"}], ",", " ", 
     RowBox[{"i", ".", "e", "."}], ",", " ", 
     RowBox[{
     "all", " ", "16", " ", "combinations", " ", "of", " ", "i", " ", "and", 
      " ", "j", " ", "haplotypes", " ", "given", " ", "by", " ", "the", " ", 
      "genotypes", " ", "vector", " ", "above"}]}], " ", "*)"}], 
   "\[IndentingNewLine]", 
   RowBox[{
    RowBox[{"mum", "=", 
     RowBox[{"genotypes", "[", 
      RowBox[{"[", "n", "]"}], "]"}]}], ";", "\[IndentingNewLine]", 
    RowBox[{"eggsforMono", "=", 
     RowBox[{
      RowBox[{"monandry", "[", "mum", "]"}], "*", 
      RowBox[{"transmission", "[", "mum", "]"}]}]}], ";", " ", 
    RowBox[{"(*", 
     RowBox[{
      RowBox[{"Calculating", " ", "female", " ", "gametes", " ", "created"}], 
      ",", " ", 
      RowBox[{
      "including", " ", "mutation", " ", "and", " ", "recombination"}], ",", 
      " ", 
      RowBox[{"destined", " ", "for", " ", "monoandry"}]}], "*)"}], 
    "\[IndentingNewLine]", 
    RowBox[{"eggsforPoly", "=", 
     RowBox[{
      RowBox[{"(", 
       RowBox[{"1", "-", 
        RowBox[{"monandry", "[", "mum", "]"}]}], ")"}], "*", 
      RowBox[{"transmission", "[", "mum", "]"}]}]}], ";", " ", 
    RowBox[{"(*", 
     RowBox[{
      RowBox[{"Calculating", " ", "female", " ", "gametes", " ", "created"}], 
      ",", " ", 
      RowBox[{
      "including", " ", "mutation", " ", "and", " ", "recombination"}], ",", 
      " ", 
      RowBox[{"destined", " ", "for", " ", "polyandry"}]}], "*)"}], 
    "\[IndentingNewLine]", 
    RowBox[{"For", "[", 
     RowBox[{
      RowBox[{"m", "=", "1"}], ",", 
      RowBox[{"m", "\[LessEqual]", 
       RowBox[{"Length", "[", "genotypes", "]"}]}], ",", 
      RowBox[{"m", "++"}], ",", " ", 
      RowBox[{"(*", 
       RowBox[{
        RowBox[{"Summing", " ", "over", " ", "all", " ", "fathers"}], ",", 
        " ", 
        RowBox[{"i", ".", "e", "."}], ",", " ", 
        RowBox[{
        "all", " ", "combinations", " ", "of", " ", "i", " ", "and", " ", "j",
          " ", "haplotypes", " ", "given", " ", "by", " ", "the", " ", 
         "genotypes", " ", "vector", " ", "above"}]}], " ", "*)"}], 
      "\[IndentingNewLine]", 
      RowBox[{
       RowBox[{"dad", "=", 
        RowBox[{"genotypes", "[", 
         RowBox[{"[", "m", "]"}], "]"}]}], ";", "\[IndentingNewLine]", 
       RowBox[{"malegametes", "=", 
        RowBox[{"transmission", "[", "dad", "]"}]}], ";", " ", 
       RowBox[{"(*", 
        RowBox[{
         RowBox[{
         "Calculating", " ", "male", " ", "gametes", " ", "received"}], ",", 
         " ", 
         RowBox[{
         "including", " ", "mutation", " ", "and", " ", "recombination"}]}], 
        "*)"}], "\[IndentingNewLine]", 
       RowBox[{"afterGameticSelectionMono", "=", 
        RowBox[{
         RowBox[{"(", 
          RowBox[{"malegametes", "*", 
           RowBox[{"gametefit", "[", "dad", "]"}]}], ")"}], "/", 
         RowBox[{"Total", "[", 
          RowBox[{"malegametes", " ", "*", " ", 
           RowBox[{"gametefit", "[", "dad", "]"}]}], "]"}]}]}], ";", " ", 
       RowBox[{"(*", 
        RowBox[{
        "Male", " ", "gamete", " ", "pool", " ", "after", " ", "selection"}], 
        "*)"}], "\[IndentingNewLine]", 
       RowBox[{"mapPatHaplotypesMono", "=", 
        RowBox[{
         RowBox[{"malefreq", "[", 
          RowBox[{"[", "m", "]"}], "]"}], "*", 
         RowBox[{"femfreq", "[", 
          RowBox[{"[", "n", "]"}], "]"}], "*", 
         RowBox[{
          RowBox[{"Transpose", "[", 
           RowBox[{"{", "eggsforMono", "}"}], "]"}], ".", 
          RowBox[{"{", "afterGameticSelectionMono", "}"}]}]}]}], ";", 
       "\[IndentingNewLine]", 
       RowBox[{"kidsFromMono", "=", 
        RowBox[{"kidsFromMono", "+", 
         RowBox[{"Simplify", "[", 
          RowBox[{"Table", "[", 
           RowBox[{
            RowBox[{"If", "[", 
             RowBox[{
              RowBox[{"i", "\[Equal]", "j"}], ",", 
              RowBox[{"mapPatHaplotypesMono", "[", 
               RowBox[{"[", 
                RowBox[{"i", ",", "j"}], "]"}], "]"}], ",", 
              RowBox[{"(", 
               RowBox[{
                RowBox[{"mapPatHaplotypesMono", "[", 
                 RowBox[{"[", 
                  RowBox[{"i", ",", "j"}], "]"}], "]"}], "+", 
                RowBox[{"mapPatHaplotypesMono", "[", 
                 RowBox[{"[", 
                  RowBox[{"j", ",", "i"}], "]"}], "]"}]}], ")"}]}], "]"}], 
            ",", 
            RowBox[{"{", 
             RowBox[{"i", ",", "1", ",", "4"}], "}"}], ",", 
            RowBox[{"{", 
             RowBox[{"j", ",", "i", ",", "4"}], "}"}]}], "]"}], "]"}]}]}]}]}],
      " ", 
     RowBox[{"(*", 
      RowBox[{
       RowBox[{
       "combine", " ", "the", " ", "kids", " ", "produced", " ", "i", " ", 
        "eggs", " ", "and", " ", "j", " ", "pollen", " ", "and", " ", "those",
         " ", "from", " ", "j", " ", "eggs", " ", "and", " ", "i", " ", 
        "pollen", " ", "if", " ", "i"}], "=", 
       RowBox[{"/=", "j"}]}], " ", "*)"}], "\[IndentingNewLine]", "]"}], ";", 
    "\[IndentingNewLine]", 
    RowBox[{"mapPatHaplotypesPoly", "=", 
     RowBox[{
      RowBox[{"femfreq", "[", 
       RowBox[{"[", "n", "]"}], "]"}], "*", 
      RowBox[{
       RowBox[{"Transpose", "[", 
        RowBox[{"{", "eggsforPoly", "}"}], "]"}], ".", 
       RowBox[{"{", "gametePoolFreq", "}"}]}]}]}], " ", ";", 
    RowBox[{"(*", " ", 
     RowBox[{
     "the", " ", "contributions", " ", "from", " ", "this", " ", "mother", 
      " ", "via", " ", "polygamous", " ", "mating", " ", "are", " ", 
      "determined", " ", "by", " ", "the", " ", "total", " ", "pollen", " ", 
      "pool"}], " ", "*)"}], "\[IndentingNewLine]", 
    RowBox[{"kidsFromPoly", "=", 
     RowBox[{"kidsFromPoly", "+", 
      RowBox[{"Simplify", "[", 
       RowBox[{"Table", "[", 
        RowBox[{
         RowBox[{"If", "[", 
          RowBox[{
           RowBox[{"i", "\[Equal]", "j"}], ",", 
           RowBox[{"mapPatHaplotypesPoly", "[", 
            RowBox[{"[", 
             RowBox[{"i", ",", "j"}], "]"}], "]"}], ",", 
           RowBox[{"(", 
            RowBox[{
             RowBox[{"mapPatHaplotypesPoly", "[", 
              RowBox[{"[", 
               RowBox[{"i", ",", "j"}], "]"}], "]"}], "+", 
             RowBox[{"mapPatHaplotypesPoly", "[", 
              RowBox[{"[", 
               RowBox[{"j", ",", "i"}], "]"}], "]"}]}], ")"}]}], "]"}], ",", 
         RowBox[{"{", 
          RowBox[{"i", ",", "1", ",", "4"}], "}"}], ",", 
         RowBox[{"{", 
          RowBox[{"j", ",", "i", ",", "4"}], "}"}]}], "]"}], " ", 
       "]"}]}]}]}]}], 
  RowBox[{"(*", 
   RowBox[{
    RowBox[{
    "combine", " ", "the", " ", "kids", " ", "produced", " ", "i", " ", 
     "eggs", " ", "and", " ", "j", " ", "pollen", " ", "and", " ", "those", 
     " ", "from", " ", "j", " ", "eggs", " ", "and", " ", "i", " ", "pollen", 
     " ", "if", " ", "i"}], "=", 
    RowBox[{"/=", "j"}]}], " ", "*)"}], "\[IndentingNewLine]", 
  "]"}], "\[IndentingNewLine]", 
 RowBox[{
  RowBox[{"kids", "=", 
   RowBox[{"kids", "+", "kidsFromMono", "+", "kidsFromPoly"}]}], 
  ";"}]}], "Input",
 CellChangeTimes->{{3.741010787132197*^9, 3.741010881901807*^9}, {
   3.74101113901644*^9, 3.7410111419806967`*^9}, {3.741011188004389*^9, 
   3.741011190758216*^9}, {3.741011260102994*^9, 3.741011263135336*^9}, {
   3.7410116474880037`*^9, 3.741011650849498*^9}, {3.741012391392877*^9, 
   3.741012392813581*^9}, {3.7410126715242987`*^9, 3.741012764040925*^9}, {
   3.741012857516039*^9, 3.741012982176709*^9}, {3.741013060943535*^9, 
   3.741013217990169*^9}, {3.741013295348474*^9, 3.741013297135563*^9}, {
   3.741013352480349*^9, 3.741013393681554*^9}, {3.741013428792894*^9, 
   3.741013433202269*^9}, {3.74101347341648*^9, 3.741013480679699*^9}, {
   3.741013564696631*^9, 3.74101356670203*^9}, {3.741013677718505*^9, 
   3.74101369630823*^9}, 3.741013837783759*^9, {3.7410193747055283`*^9, 
   3.741019375790091*^9}, {3.741037564767256*^9, 3.741037568824716*^9}, {
   3.741689630633094*^9, 3.7416896380805607`*^9}, {3.741694180544051*^9, 
   3.741694183374278*^9}, {3.741694240674404*^9, 3.741694294977256*^9}, {
   3.741694438944942*^9, 3.7416944878774147`*^9}, {3.741694579724614*^9, 
   3.741694599752934*^9}, {3.74169495331535*^9, 3.7416949634007473`*^9}, {
   3.741706904533918*^9, 3.741707029793494*^9}, {3.741707120363675*^9, 
   3.741707128451675*^9}, {3.741707186510235*^9, 3.741707195034258*^9}, {
   3.74170806749052*^9, 3.741708128300671*^9}, {3.741708836903779*^9, 
   3.741708884720779*^9}, {3.7417091081120653`*^9, 3.74170915625006*^9}, {
   3.741709195283382*^9, 3.74170919628514*^9}, {3.741709231628108*^9, 
   3.741709268330963*^9}, {3.7417511614886637`*^9, 3.741751186295415*^9}, {
   3.7417512558396797`*^9, 3.74175125628932*^9}, {3.74175142388272*^9, 
   3.741751424881577*^9}, {3.741751565456779*^9, 3.741751618186235*^9}, {
   3.741752057962723*^9, 3.7417520659131193`*^9}, {3.741752194024502*^9, 
   3.741752198368335*^9}, 3.741946299700747*^9, {3.742043442298953*^9, 
   3.742043456090735*^9}, {3.7420437554361687`*^9, 3.7420437669156227`*^9}, {
   3.742043828492021*^9, 3.742043835224152*^9}, {3.742099015225643*^9, 
   3.7420991021324587`*^9}, {3.742099717954131*^9, 3.742099778561294*^9}, {
   3.742099836002038*^9, 3.742099836518004*^9}, {3.7420998734769897`*^9, 
   3.74209987587892*^9}, {3.8159041936618443`*^9, 3.815904199723816*^9}, {
   3.815904237680537*^9, 3.8159042391565104`*^9}, {3.815909279654745*^9, 
   3.815909309217738*^9}, {3.815909339738187*^9, 3.8159093443161182`*^9}, {
   3.815909404861999*^9, 3.815909423448235*^9}, {3.8159106152920218`*^9, 
   3.81591062082334*^9}, {3.815912966390431*^9, 3.81591321643861*^9}, {
   3.815913282577201*^9, 3.815913285703261*^9}, {3.8159133491271133`*^9, 
   3.815913355167242*^9}, {3.817281379212768*^9, 3.817281391449499*^9}, {
   3.8529627245802794`*^9, 3.8529627384394217`*^9}, {3.8529627898533773`*^9, 
   3.852962835353323*^9}, {3.852962905880118*^9, 3.852962912108035*^9}, {
   3.884239479019321*^9, 3.8842394817750177`*^9}, 3.884410854679516*^9, {
   3.8844110035346003`*^9, 3.884411045356604*^9}, {3.8844112140254498`*^9, 
   3.884411267668585*^9}},
 CellLabel->"In[39]:=",ExpressionUUID->"231c85f9-b524-424e-b068-d5c879b70da4"],

Cell["These sum to one:", "Text",
 CellChangeTimes->{{3.815913610020656*^9, 
  3.815913612584936*^9}},ExpressionUUID->"7a9ebdd2-c267-47ca-8bb2-\
cdeaafa96b91"],

Cell[CellGroupData[{

Cell[BoxData[{
 RowBox[{
  RowBox[{"newkid", "=", 
   RowBox[{"Flatten", "[", 
    RowBox[{"kids", ",", "1"}], "]"}]}], ";"}], "\[IndentingNewLine]", 
 RowBox[{"Simplify", "[", 
  RowBox[{"Total", "[", "newkid", "]"}], "]"}]}], "Input",
 CellChangeTimes->{{3.815913546691143*^9, 3.815913597510577*^9}, {
  3.815913648676361*^9, 3.815913661749383*^9}, {3.815913847809949*^9, 
  3.815913849235586*^9}},
 CellLabel->"In[44]:=",ExpressionUUID->"2b632cd8-75d7-4123-a30d-8c9095f127ff"],

Cell[BoxData["1"], "Output",
 CellChangeTimes->{{3.815913561373238*^9, 3.8159135983747787`*^9}, 
   3.815913662658486*^9, 3.815913859628441*^9, 3.8165017733687477`*^9, 
   3.817209753426878*^9, 3.817210903762683*^9, 3.817281811846593*^9, 
   3.81762837905138*^9, 3.852962931315447*^9, 3.852963018313839*^9, 
   3.853390222153842*^9, 3.855051469818639*^9, 3.8553895150876713`*^9, 
   3.8580747863917418`*^9, 3.858145361633215*^9, 3.862548329493951*^9, 
   3.862561314238989*^9, 3.873777330138126*^9, 3.8842427255081244`*^9, 
   3.884243156663474*^9, 3.884252358813562*^9, 3.8844112921350317`*^9},
 CellLabel->"Out[45]=",ExpressionUUID->"b83d18fd-72c8-4d0d-9e3b-7a0ed141bd83"]
}, Open  ]]
}, Open  ]]
}, Open  ]],

Cell[CellGroupData[{

Cell["Equilibrium (M fixed) ", "Section",
 CellChangeTimes->{{3.741945966719058*^9, 3.7419459716129436`*^9}, {
   3.741954372916461*^9, 3.741954374007757*^9}, 
   3.741954441234601*^9},ExpressionUUID->"9f8e02ee-1b58-4684-929d-\
9007250afea6"],

Cell[CellGroupData[{

Cell["Calculating the Equilibrium (M fixed)", "Subsection",
 CellChangeTimes->{{3.853402638128791*^9, 
  3.853402649131434*^9}},ExpressionUUID->"adbcfdb6-6c8c-4943-9445-\
c740370adb80"],

Cell["\<\
With M fixed, we seek to determine q and F, the equilibrium frequencies of a \
and the departure from Hardy-Weinberg among the zygotes (before \
diploid/sporophytic selection).

Here, we pick the recursions where M is fixed and re-write using q and F:\
\>", "Text",
 CellChangeTimes->{
  3.853402654795867*^9, {3.8625483926926613`*^9, 3.862548393502903*^9}, {
   3.884411337469283*^9, 
   3.8844113680216618`*^9}},ExpressionUUID->"85010f37-49a8-473d-99da-\
97ae3f5623cb"],

Cell[BoxData[{
 RowBox[{
  RowBox[{"Mfixed", "=", 
   RowBox[{"Map", "[", 
    RowBox[{
     RowBox[{
      RowBox[{
       RowBox[{
        RowBox[{"Mgeno", "[", 
         RowBox[{"#", "[", 
          RowBox[{"[", "1", "]"}], "]"}], "]"}], "==", "1"}], "&&", " ", 
       RowBox[{
        RowBox[{"Mgeno", "[", 
         RowBox[{"#", "[", 
          RowBox[{"[", "2", "]"}], "]"}], "]"}], "==", "1"}]}], "&"}], ",", 
     "genotypes"}], "]"}]}], ";"}], "\[IndentingNewLine]", 
 RowBox[{
  RowBox[{"recursionsMfixed", "=", 
   RowBox[{"Pick", "[", 
    RowBox[{"newkid", ",", "Mfixed"}], "]"}]}], 
  ";"}], "\[IndentingNewLine]", 
 RowBox[{
  RowBox[{"genotypesMfixed", "=", 
   RowBox[{"Map", "[", 
    RowBox[{"x", ",", 
     RowBox[{"Pick", "[", 
      RowBox[{"genotypes", ",", "Mfixed"}], "]"}]}], "]"}]}], 
  ";"}], "\[IndentingNewLine]", 
 RowBox[{
  RowBox[{"qFreplace", "=", 
   RowBox[{"Thread", "[", 
    RowBox[{"genotypesMfixed", "->", 
     RowBox[{"{", 
      RowBox[{
       RowBox[{
        RowBox[{
         SuperscriptBox[
          RowBox[{"(", 
           RowBox[{"1", "-", "q"}], ")"}], "2"], "*", 
         RowBox[{"(", 
          RowBox[{"1", "-", "F"}], ")"}]}], "+", 
        RowBox[{"F", "*", 
         RowBox[{"(", 
          RowBox[{"1", "-", "q"}], ")"}]}]}], ",", 
       RowBox[{"2", "q", 
        RowBox[{"(", 
         RowBox[{"1", "-", "q"}], ")"}], "*", 
        RowBox[{"(", 
         RowBox[{"1", "-", "F"}], ")"}]}], ",", 
       RowBox[{
        RowBox[{
         SuperscriptBox["q", "2"], "*", 
         RowBox[{"(", 
          RowBox[{"1", "-", "F"}], ")"}]}], "+", 
        RowBox[{"F", "*", "q"}]}]}], "}"}]}], "]"}]}], ";"}]}], "Input",
 CellChangeTimes->{{3.8529656630780983`*^9, 3.8529657661760283`*^9}, {
  3.852966369608342*^9, 3.8529663902748632`*^9}},
 CellLabel->"In[46]:=",ExpressionUUID->"84a0a6d5-5bea-4246-80d2-a20808663ec3"],

Cell["\<\
Here, we set the other genotype frequencies (involving the m allele) to 0 and \
convert the recursions to difference equations. Therefore, roots of \
\[OpenCurlyDoubleQuote]solveme\[CloseCurlyDoubleQuote] are equilibria. \
\>", "Text",
 CellChangeTimes->{{3.884411407778283*^9, 
  3.884411488681148*^9}},ExpressionUUID->"0662e387-3e0e-4d77-b1ae-\
122a5465d8a9"],

Cell[BoxData[
 RowBox[{
  RowBox[{
   RowBox[{"solveme", "=", 
    RowBox[{"Factor", "[", 
     RowBox[{
      RowBox[{
       RowBox[{"(", 
        RowBox[{"recursionsMfixed", "-", "genotypesMfixed"}], ")"}], "/.", 
       "qFreplace"}], "/.", 
      RowBox[{
       RowBox[{"x", "[", 
        RowBox[{"{", 
         RowBox[{"i_", ",", "j_"}], "}"}], "]"}], "->", "0"}]}], "]"}]}], 
   ";"}], " "}]], "Input",
 CellChangeTimes->{{3.741947683402246*^9, 3.741947746728889*^9}, {
   3.85296640957279*^9, 3.852966475641458*^9}, {3.852967000119153*^9, 
   3.852967007206892*^9}, 3.8534026615975018`*^9},
 CellLabel->"In[53]:=",ExpressionUUID->"9fb2201d-9c30-4d37-bf55-6f7b6f480c85"]
}, Open  ]],

Cell[CellGroupData[{

Cell["Balancing Selection (equilibrium maintained by selection)", "Subsection",
 CellChangeTimes->{{3.741946133126089*^9, 3.741946144713676*^9}, 
   3.750769201461693*^9},ExpressionUUID->"a67268f2-3b35-4747-a586-\
53dd72e9a7e7"],

Cell[CellGroupData[{

Cell["Balancing Selection Equilibrium", "Subsubsection",
 CellChangeTimes->{{3.583317366238776*^9, 3.583317381927804*^9}, {
  3.88441399052433*^9, 3.884413991607934*^9}, {3.884414036969633*^9, 
  3.8844140469652357`*^9}},ExpressionUUID->"0b41e3a0-0e59-4405-a953-\
08794b84f157"],

Cell["\<\
We input the weak selection assumptions and neglect mutation to calculate the \
equilibrium (qsol)\
\>", "Text",
 CellChangeTimes->{{3.741953640631856*^9, 3.741953643758944*^9}, {
  3.884411998133966*^9, 
  3.88441201750942*^9}},ExpressionUUID->"f6fa6b9d-0156-4169-bbbc-\
a3593c07bca0"],

Cell[CellGroupData[{

Cell[BoxData[
 RowBox[{"Fsol0", "=", 
  RowBox[{"Flatten", "[", 
   RowBox[{"Solve", "[", 
    RowBox[{
     RowBox[{
      RowBox[{"Normal", "[", 
       RowBox[{"Series", "[", 
        RowBox[{
         RowBox[{"(", 
          RowBox[{
           RowBox[{
            RowBox[{"solveme", "/.", "fitnessDiffs"}], "/.", "weaksel"}], "/.", 
           RowBox[{"\[Mu]", "->", "0"}]}], ")"}], ",", 
         RowBox[{"{", 
          RowBox[{"\[Epsilon]", ",", "0", ",", "0"}], "}"}]}], "]"}], "]"}], 
      "\[Equal]", 
      RowBox[{"{", 
       RowBox[{"0", ",", "0", ",", "0"}], "}"}]}], ",", "F"}], "]"}], 
   "]"}]}]], "Input",
 CellChangeTimes->{{3.741947921222768*^9, 3.741947922853848*^9}, {
   3.7419479911952133`*^9, 3.7419479994182262`*^9}, {3.741948083613779*^9, 
   3.741948106386983*^9}, {3.817287016417716*^9, 3.817287037317284*^9}, 
   3.817287251586749*^9, 3.8172873220868473`*^9, {3.8172882836033993`*^9, 
   3.817288303651003*^9}, {3.852966946857793*^9, 3.852966948504678*^9}, {
   3.8534026846604443`*^9, 3.853402686775926*^9}},
 CellLabel->"In[54]:=",ExpressionUUID->"6a9b4481-6ecb-417f-b34d-34780a6db6bb"],

Cell[BoxData[
 RowBox[{"{", 
  RowBox[{"F", "\[Rule]", "0"}], "}"}]], "Output",
 CellChangeTimes->{{3.7419479644127083`*^9, 3.741947999876525*^9}, {
   3.741948078439345*^9, 3.74194810730539*^9}, 3.741953542945713*^9, 
   3.742103303942247*^9, 3.7506850871980963`*^9, 3.7506851430341187`*^9, 
   3.750766023562634*^9, 3.759409286894576*^9, 3.7594095206811047`*^9, 
   3.7759770119084387`*^9, 3.775977207926854*^9, 3.776057251681613*^9, 
   3.7948295203332653`*^9, 3.7949019551439657`*^9, 3.814181920493478*^9, {
   3.816501787027177*^9, 3.816501796043249*^9}, 3.8172097723397293`*^9, 
   3.817282211835734*^9, {3.817287025019156*^9, 3.8172870531451*^9}, 
   3.8172872585150633`*^9, 3.8172883105218*^9, 3.817634252649279*^9, 
   3.852966481099923*^9, 3.852966951925675*^9, 3.852967027305973*^9, 
   3.853390228320745*^9, 3.853402700382505*^9, {3.862548412598081*^9, 
   3.862548426152576*^9}, 3.862561324832794*^9, {3.873777386783223*^9, 
   3.873777396853109*^9}, 3.8842427473872004`*^9, 3.884411573847557*^9},
 CellLabel->"Out[54]=",ExpressionUUID->"7980ad7a-26eb-4072-87fc-fd3ac4f65b86"]
}, Open  ]],

Cell[CellGroupData[{

Cell[BoxData[
 RowBox[{"qsol", "=", 
  RowBox[{
   RowBox[{"Solve", "[", 
    RowBox[{
     RowBox[{
      RowBox[{"Normal", "[", 
       RowBox[{"Series", "[", 
        RowBox[{
         RowBox[{"(", 
          RowBox[{
           RowBox[{
            RowBox[{
             RowBox[{"solveme", "/.", "fitnessDiffs"}], "/.", "weaksel"}], "/.", 
            RowBox[{"\[Mu]", "->", "0"}]}], "/.", 
           RowBox[{"F", "\[Rule]", 
            RowBox[{
             RowBox[{"(", 
              RowBox[{"F", "/.", "Fsol0"}], ")"}], "+", 
             RowBox[{"\[Delta]F", "*", "\[Epsilon]"}]}]}]}], ")"}], ",", 
         RowBox[{"{", 
          RowBox[{"\[Epsilon]", ",", "0", ",", "1"}], "}"}]}], "]"}], "]"}], 
      "\[Equal]", 
      RowBox[{"{", 
       RowBox[{"0", ",", "0", ",", "0"}], "}"}]}], ",", 
     RowBox[{"{", 
      RowBox[{"q", ",", "\[Delta]F"}], "}"}]}], "]"}], "//", 
   "Simplify"}]}]], "Input",
 CellChangeTimes->{{3.8529748165126047`*^9, 3.852974820215108*^9}, 
   3.852975882339291*^9, 3.8534026906620398`*^9, 3.8625494256699657`*^9},
 CellLabel->"In[55]:=",ExpressionUUID->"0df2041c-c04e-479f-a967-16dd7df4f87d"],

Cell[BoxData[
 TemplateBox[{
  "Solve", "svars", 
   "\"Equations may not give solutions for all \\\"solve\\\" variables.\"", 2,
    55, 1, 27923816455754835093, "Local"},
  "MessageTemplate"]], "Message", "MSG",
 CellChangeTimes->{3.884411579019497*^9},
 CellLabel->
  "During evaluation of \
In[55]:=",ExpressionUUID->"becb4cda-384e-4a78-aa87-b8936749b0b5"],

Cell[BoxData[
 RowBox[{"{", 
  RowBox[{
   RowBox[{"{", 
    RowBox[{"q", "\[Rule]", "0"}], "}"}], ",", 
   RowBox[{"{", 
    RowBox[{"q", "\[Rule]", "1"}], "}"}], ",", 
   RowBox[{"{", 
    RowBox[{
     RowBox[{"q", "\[Rule]", 
      RowBox[{"-", 
       FractionBox[
        RowBox[{
         RowBox[{"2", " ", "\[Delta]WAaf"}], "-", 
         RowBox[{"2", " ", "\[Delta]WAAf"}], "+", 
         RowBox[{"2", " ", "\[Delta]WAam"}], "-", 
         RowBox[{"2", " ", "\[Delta]WAAm"}], "+", "\[Delta]Wahet", "-", 
         "\[Delta]WAhet", "+", 
         RowBox[{"\[Delta]Wahet", " ", "\[CapitalPi]MM"}], "+", 
         RowBox[{"\[Delta]WAhet", " ", "\[CapitalPi]MM"}], "-", 
         RowBox[{"2", " ", "\[Delta]WAhom", " ", "\[CapitalPi]MM"}]}], 
        RowBox[{"2", " ", 
         RowBox[{"(", 
          RowBox[{"\[Delta]Waaf", "-", 
           RowBox[{"2", " ", "\[Delta]WAaf"}], "+", "\[Delta]WAAf", "+", 
           "\[Delta]Waam", "-", 
           RowBox[{"2", " ", "\[Delta]WAam"}], "+", "\[Delta]WAAm", "-", 
           RowBox[{"\[Delta]Wahet", " ", "\[CapitalPi]MM"}], "-", 
           RowBox[{"\[Delta]WAhet", " ", "\[CapitalPi]MM"}], "+", 
           RowBox[{"\[Delta]Wahom", " ", "\[CapitalPi]MM"}], "+", 
           RowBox[{"\[Delta]WAhom", " ", "\[CapitalPi]MM"}]}], ")"}]}]]}]}], 
     ",", 
     RowBox[{"\[Delta]F", "\[Rule]", "0"}]}], "}"}]}], "}"}]], "Output",
 CellChangeTimes->{{3.8529748182166443`*^9, 3.852974821821115*^9}, 
   3.8529758868796587`*^9, 3.853390229789774*^9, 3.8534027024846163`*^9, 
   3.862548430258659*^9, 3.862550419703039*^9, 3.8625613272063217`*^9, 
   3.873777399285521*^9, 3.884242759254539*^9, 3.884411579041148*^9},
 CellLabel->"Out[55]=",ExpressionUUID->"862dd36b-7547-4ca7-b798-20f1173bd264"]
}, Open  ]]
}, Open  ]],

Cell[CellGroupData[{

Cell["Internal Stability Conditions", "Subsubsection",
 CellChangeTimes->{{3.735392868035602*^9, 
  3.7353928720774612`*^9}},ExpressionUUID->"e6bf5176-0b55-4bf2-88e0-\
5d094985c4a4"],

Cell["\<\
First, we get the jacobian matrix when M is fixed. The solution for the \
characteristic polynomial at equilibria q=0 and q=1 give the eigenvalues that \
determine instability of these equilibria. \
\>", "Text",
 CellChangeTimes->{{3.884411707939827*^9, 
  3.884411762303491*^9}},ExpressionUUID->"b5cbbb04-6ba1-46e9-82bb-\
d26be48a6360"],

Cell[BoxData[
 RowBox[{
  RowBox[{"jacobMfixed", "=", 
   RowBox[{
    RowBox[{
     RowBox[{"Transpose", "[", 
      RowBox[{"Map", "[", 
       RowBox[{
        RowBox[{
         RowBox[{"D", "[", 
          RowBox[{"recursionsMfixed", ",", "#"}], "]"}], "&"}], ",", 
        "genotypesMfixed"}], "]"}], "]"}], "/.", "qFreplace"}], "/.", 
    RowBox[{
     RowBox[{"x", "[", 
      RowBox[{"{", 
       RowBox[{"i_", ",", "j_"}], "}"}], "]"}], "->", "0"}]}]}], 
  ";"}]], "Input",
 CellChangeTimes->{{3.85321872983888*^9, 3.85321877285684*^9}},
 CellLabel->"In[56]:=",ExpressionUUID->"ccc535fc-9da0-4d2b-8512-515f24b34d48"],

Cell[BoxData[{
 RowBox[{
  RowBox[{"charpoly0", "=", 
   RowBox[{
    RowBox[{"Det", "[", 
     RowBox[{
      RowBox[{"(", 
       RowBox[{
        RowBox[{
         RowBox[{
          RowBox[{"jacobMfixed", "/.", 
           RowBox[{"q", "\[Rule]", "0"}]}], "/.", 
          RowBox[{"F", "\[Rule]", "0"}]}], "/.", 
         RowBox[{"\[Mu]", "\[Rule]", "0"}]}], "//", "Simplify"}], ")"}], "-", 
      
      RowBox[{
       RowBox[{"IdentityMatrix", "[", 
        RowBox[{"Length", "[", "genotypesMfixed", "]"}], "]"}], "*", 
       "\[Lambda]"}]}], "]"}], "//", "Simplify"}]}], 
  ";"}], "\[IndentingNewLine]", 
 RowBox[{
  RowBox[{"charpoly1", "=", 
   RowBox[{
    RowBox[{"Det", "[", 
     RowBox[{
      RowBox[{"(", 
       RowBox[{
        RowBox[{
         RowBox[{
          RowBox[{"jacobMfixed", "/.", 
           RowBox[{"q", "\[Rule]", "1"}]}], "/.", 
          RowBox[{"F", "\[Rule]", "0"}]}], "/.", 
         RowBox[{"\[Mu]", "\[Rule]", "0"}]}], "//", "Simplify"}], ")"}], "-", 
      
      RowBox[{
       RowBox[{"IdentityMatrix", "[", 
        RowBox[{"Length", "[", "genotypesMfixed", "]"}], "]"}], "*", 
       "\[Lambda]"}]}], "]"}], "//", "Simplify"}]}], ";"}]}], "Input",
 CellChangeTimes->{
  3.735390260553813*^9, {3.735390480248382*^9, 3.7353904904390173`*^9}, {
   3.7353906089589653`*^9, 3.7353906099818897`*^9}, {3.741949917335615*^9, 
   3.7419499438153152`*^9}, 3.741951264555072*^9, {3.853218796316824*^9, 
   3.85321883621882*^9}},
 CellLabel->"In[57]:=",ExpressionUUID->"b5a1339f-0c8d-486b-b681-72060eb91efb"],

Cell["\<\
We can get the stability conditions assuming weak selection using the weaksel \
substitution. \
\>", "Text",
 CellChangeTimes->{{3.74194997770128*^9, 3.741950010457185*^9}, 
   3.884411776339027*^9},ExpressionUUID->"7ad42495-e2bd-4f90-ab74-\
e06d92423582"],

Cell[CellGroupData[{

Cell[BoxData[{
 RowBox[{"\[Delta]\[Lambda]1sol0", "=", 
  RowBox[{"\[Delta]\[Lambda]1", "/.", 
   RowBox[{
    RowBox[{"Solve", "[", 
     RowBox[{
      RowBox[{
       RowBox[{"Normal", "[", 
        RowBox[{"Series", "[", 
         RowBox[{
          RowBox[{
           RowBox[{
            RowBox[{"charpoly0", "/.", "fitnessDiffs"}], "/.", "weaksel"}], "/.", 
           RowBox[{"\[Lambda]", "\[Rule]", 
            RowBox[{"1", "+", 
             RowBox[{"\[Delta]\[Lambda]1", "*", "\[Epsilon]"}]}]}]}], ",", 
          RowBox[{"{", 
           RowBox[{"\[Epsilon]", ",", "0", ",", "1"}], "}"}]}], "]"}], "]"}], 
       "\[Equal]", "0"}], ",", "\[Delta]\[Lambda]1"}], "]"}], "[", 
    RowBox[{"[", "1", "]"}], "]"}]}]}], "\[IndentingNewLine]", 
 RowBox[{"\[Delta]\[Lambda]1sol1", "=", 
  RowBox[{"\[Delta]\[Lambda]1", "/.", 
   RowBox[{
    RowBox[{"Solve", "[", 
     RowBox[{
      RowBox[{
       RowBox[{"Normal", "[", 
        RowBox[{"Series", "[", 
         RowBox[{
          RowBox[{
           RowBox[{
            RowBox[{"charpoly1", "/.", "fitnessDiffs"}], "/.", "weaksel"}], "/.", 
           RowBox[{"\[Lambda]", "\[Rule]", 
            RowBox[{"1", "+", 
             RowBox[{"\[Delta]\[Lambda]1", "*", "\[Epsilon]"}]}]}]}], ",", 
          RowBox[{"{", 
           RowBox[{"\[Epsilon]", ",", "0", ",", "1"}], "}"}]}], "]"}], "]"}], 
       "\[Equal]", "0"}], ",", "\[Delta]\[Lambda]1"}], "]"}], "[", 
    RowBox[{"[", "1", "]"}], "]"}]}]}]}], "Input",
 CellChangeTimes->{{3.735390493310987*^9, 3.735390502186741*^9}, {
  3.741949964843235*^9, 3.741949969652461*^9}, {3.817292708198573*^9, 
  3.8172927111130323`*^9}, {3.817293529210225*^9, 3.8172935307823133`*^9}, {
  3.8533910733615417`*^9, 3.853391074245819*^9}, {3.8533911140112123`*^9, 
  3.853391131464212*^9}, {3.853395499457445*^9, 3.8533955061856337`*^9}, {
  3.862549255779647*^9, 3.862549258602704*^9}},
 CellLabel->"In[59]:=",ExpressionUUID->"45a3a222-e823-4b0e-9732-c769d833bfae"],

Cell[BoxData[
 RowBox[{
  FractionBox["1", "4"], " ", 
  RowBox[{"(", 
   RowBox[{
    RowBox[{"2", " ", "\[Delta]WAaf"}], "-", 
    RowBox[{"2", " ", "\[Delta]WAAf"}], "+", 
    RowBox[{"2", " ", "\[Delta]WAam"}], "-", 
    RowBox[{"2", " ", "\[Delta]WAAm"}], "+", "\[Delta]Wahet", "-", 
    "\[Delta]WAhet", "+", 
    RowBox[{"\[Delta]Wahet", " ", "\[CapitalPi]MM"}], "+", 
    RowBox[{"\[Delta]WAhet", " ", "\[CapitalPi]MM"}], "-", 
    RowBox[{"2", " ", "\[Delta]WAhom", " ", "\[CapitalPi]MM"}]}], 
   ")"}]}]], "Output",
 CellChangeTimes->{
  3.7353902798740587`*^9, 3.73539050263732*^9, 3.735390611012341*^9, {
   3.7419499602353363`*^9, 3.741949970345675*^9}, 3.742103398408177*^9, 
   3.750685190788621*^9, 3.7594095459272003`*^9, 3.775977234818618*^9, 
   3.7760572783798428`*^9, 3.7948295344833107`*^9, 3.794901975592822*^9, 
   3.814181940744108*^9, 3.817292554348926*^9, {3.8172927086578493`*^9, 
   3.817292711584832*^9}, 3.817293531074548*^9, 3.81764384127767*^9, 
   3.853390180655386*^9, 3.853390800053245*^9, 3.853391131719213*^9, 
   3.8533955071505547`*^9, 3.862552775447137*^9, 3.862562373402061*^9, 
   3.873777404311289*^9, 3.884411777361615*^9},
 CellLabel->"Out[59]=",ExpressionUUID->"cb1f6f6c-9617-4967-a40b-7a9617bbc8cb"],

Cell[BoxData[
 RowBox[{
  FractionBox["1", "4"], " ", 
  RowBox[{"(", 
   RowBox[{
    RowBox[{
     RowBox[{"-", "2"}], " ", "\[Delta]Waaf"}], "+", 
    RowBox[{"2", " ", "\[Delta]WAaf"}], "-", 
    RowBox[{"2", " ", "\[Delta]Waam"}], "+", 
    RowBox[{"2", " ", "\[Delta]WAam"}], "-", "\[Delta]Wahet", "+", 
    "\[Delta]WAhet", "+", 
    RowBox[{"\[Delta]Wahet", " ", "\[CapitalPi]MM"}], "+", 
    RowBox[{"\[Delta]WAhet", " ", "\[CapitalPi]MM"}], "-", 
    RowBox[{"2", " ", "\[Delta]Wahom", " ", "\[CapitalPi]MM"}]}], 
   ")"}]}]], "Output",
 CellChangeTimes->{
  3.7353902798740587`*^9, 3.73539050263732*^9, 3.735390611012341*^9, {
   3.7419499602353363`*^9, 3.741949970345675*^9}, 3.742103398408177*^9, 
   3.750685190788621*^9, 3.7594095459272003`*^9, 3.775977234818618*^9, 
   3.7760572783798428`*^9, 3.7948295344833107`*^9, 3.794901975592822*^9, 
   3.814181940744108*^9, 3.817292554348926*^9, {3.8172927086578493`*^9, 
   3.817292711584832*^9}, 3.817293531074548*^9, 3.81764384127767*^9, 
   3.853390180655386*^9, 3.853390800053245*^9, 3.853391131719213*^9, 
   3.8533955071505547`*^9, 3.862552775447137*^9, 3.862562373402061*^9, 
   3.873777404311289*^9, 3.884411777381057*^9},
 CellLabel->"Out[60]=",ExpressionUUID->"82ba253e-a754-47b3-aeb3-f556726a0cef"]
}, Open  ]],

Cell["These can be written in the following form:", "Text",
 CellChangeTimes->{{3.862555986410084*^9, 
  3.8625559948255177`*^9}},ExpressionUUID->"0835a1b3-5ce4-4a58-b1aa-\
122d875e847b"],

Cell[CellGroupData[{

Cell[BoxData[{
 RowBox[{
  RowBox[{
   RowBox[{
    RowBox[{"\[Delta]\[Lambda]1sol0", "-", " ", 
     RowBox[{"(", 
      RowBox[{
       FractionBox[
        RowBox[{" ", 
         RowBox[{
         "\[Delta]WAaf", "-", " ", "\[Delta]WAAf", "+", " ", "\[Delta]WAam", 
          "-", " ", "\[Delta]WAAm"}]}], "2"], "+", 
       FractionBox[
        RowBox[{"\[Delta]ahetdiff", "+", 
         RowBox[{"\[CapitalPi]MM", " ", 
          RowBox[{"(", 
           RowBox[{"\[Delta]hetmean", "-", "\[Delta]WAhom"}], ")"}]}]}], 
        "2"]}], ")"}]}], "/.", 
    RowBox[{"\[Delta]ahetdiff", "->", 
     FractionBox[
      RowBox[{"\[Delta]Wahet", "-", "\[Delta]WAhet"}], "2"]}]}], "/.", 
   RowBox[{"\[Delta]hetmean", "->", 
    FractionBox[
     RowBox[{"\[Delta]Wahet", "+", "\[Delta]WAhet"}], "2"]}]}], "//", 
  "Simplify"}], "\[IndentingNewLine]", 
 RowBox[{
  RowBox[{
   RowBox[{
    RowBox[{"\[Delta]\[Lambda]1sol1", "-", " ", 
     RowBox[{"(", 
      RowBox[{
       FractionBox[
        RowBox[{" ", 
         RowBox[{
         "\[Delta]WAaf", "-", " ", "\[Delta]Waaf", "+", " ", "\[Delta]WAam", 
          "-", " ", "\[Delta]Waam"}]}], "2"], "+", 
       FractionBox[
        RowBox[{
         RowBox[{"-", "\[Delta]ahetdiff"}], "+", 
         RowBox[{"\[CapitalPi]MM", " ", 
          RowBox[{"(", 
           RowBox[{"\[Delta]hetmean", "-", "\[Delta]Wahom"}], ")"}]}]}], 
        "2"]}], ")"}]}], "/.", 
    RowBox[{"\[Delta]ahetdiff", "->", 
     FractionBox[
      RowBox[{"\[Delta]Wahet", "-", "\[Delta]WAhet"}], "2"]}]}], "/.", 
   RowBox[{"\[Delta]hetmean", "->", 
    FractionBox[
     RowBox[{"\[Delta]Wahet", "+", "\[Delta]WAhet"}], "2"]}]}], "//", 
  "Simplify"}]}], "Input",
 CellChangeTimes->{{3.862554310971575*^9, 3.862554359730365*^9}, {
  3.86255439538412*^9, 3.8625544142861433`*^9}, {3.862554445987423*^9, 
  3.86255446769901*^9}, {3.86255453750598*^9, 3.862554600280245*^9}, {
  3.862555980967054*^9, 3.862556069728364*^9}},
 CellLabel->"In[70]:=",ExpressionUUID->"6108e6aa-496f-4b2a-a927-e63e8b9dc3b2"],

Cell[BoxData["0"], "Output",
 CellChangeTimes->{{3.862554314931326*^9, 3.862554360094454*^9}, {
   3.86255446420436*^9, 3.862554468072528*^9}, {3.862554577236231*^9, 
   3.862554600680616*^9}, 3.862555981350039*^9, {3.862556037211638*^9, 
   3.862556069906855*^9}, 3.8625623734311543`*^9, 3.873777404341857*^9},
 CellLabel->"Out[70]=",ExpressionUUID->"c9ebdf1f-9ecb-4891-af47-1208b2da430f"],

Cell[BoxData["0"], "Output",
 CellChangeTimes->{{3.862554314931326*^9, 3.862554360094454*^9}, {
   3.86255446420436*^9, 3.862554468072528*^9}, {3.862554577236231*^9, 
   3.862554600680616*^9}, 3.862555981350039*^9, {3.862556037211638*^9, 
   3.862556069906855*^9}, 3.8625623734311543`*^9, 3.873777404343274*^9},
 CellLabel->"Out[71]=",ExpressionUUID->"57a7051c-e6aa-4dfa-88a6-98813da3be42"]
}, Open  ]],

Cell["\<\
We can also see that the equilibria can be written in terms of these \
instability conditions. \
\>", "Text",
 CellChangeTimes->{{3.88441179035863*^9, 
  3.8844118053325367`*^9}},ExpressionUUID->"6e4fe84c-cab5-4ba3-80a5-\
44d0d6bfd230"],

Cell[CellGroupData[{

Cell[BoxData[{
 RowBox[{
  RowBox[{"Ia", "=", " ", "\[Delta]\[Lambda]1sol0"}], 
  ";"}], "\[IndentingNewLine]", 
 RowBox[{
  RowBox[{"IA", "=", "\[Delta]\[Lambda]1sol1"}], ";"}], "\[IndentingNewLine]", 
 RowBox[{
  RowBox[{
   RowBox[{"q", "/.", 
    RowBox[{"qsol", "[", 
     RowBox[{"[", "3", "]"}], "]"}]}], "//", "Factor"}], 
  ";"}], "\[IndentingNewLine]", 
 RowBox[{
  RowBox[{
   FractionBox["Ia", 
    RowBox[{"IA", "+", "Ia"}]], "//", "Simplify"}], 
  ";"}], "\[IndentingNewLine]", 
 RowBox[{
  RowBox[{"%%", "/", "%"}], "//", "Factor"}]}], "Input",
 CellChangeTimes->{{3.794831710342105*^9, 3.794831855725325*^9}, {
  3.794831887258091*^9, 3.79483197702804*^9}, {3.8172928208384132`*^9, 
  3.817292831079342*^9}, {3.81729354814318*^9, 3.817293581630515*^9}, {
  3.817294422051196*^9, 3.81729442426801*^9}, {3.862548941537483*^9, 
  3.8625489947851686`*^9}, {3.862552797544764*^9, 3.862552800895153*^9}, {
  3.862556472657523*^9, 3.862556476806222*^9}},
 CellLabel->"In[61]:=",ExpressionUUID->"27409b93-2634-4fc7-9367-45a16bd8b6e0"],

Cell[BoxData["1"], "Output",
 CellChangeTimes->{{3.794831748098893*^9, 3.794831855925785*^9}, {
   3.794831887527731*^9, 3.794831978021619*^9}, 3.794901975782865*^9, 
   3.814181940822754*^9, 3.817292788200696*^9, {3.817292823691226*^9, 
   3.817292831768649*^9}, {3.8172935538937187`*^9, 3.8172935819735823`*^9}, {
   3.817294424561595*^9, 3.81729444183004*^9}, 3.817643843080737*^9, 
   3.8533911441113653`*^9, {3.862552777893415*^9, 3.862552801791768*^9}, 
   3.862556477190249*^9, 3.862562373456131*^9, 3.8737774043587914`*^9, 
   3.88441180679215*^9},
 CellLabel->"Out[65]=",ExpressionUUID->"855f4a78-f3fe-4060-87ad-8be261c26d68"]
}, Open  ]]
}, Open  ]],

Cell[CellGroupData[{

Cell["\<\
Frequency of allele favoured during gametic selection increases with polyandry\
\>", "Subsubsection",
 CellChangeTimes->{{3.750685230178401*^9, 3.750685268042594*^9}, {
  3.7506864104472227`*^9, 3.750686411616729*^9}, {3.853397616100342*^9, 
  3.853397617169833*^9}, {3.8844119612141657`*^9, 3.884411974373355*^9}, {
  3.884412462787115*^9, 
  3.8844124632773123`*^9}},ExpressionUUID->"e1e6857f-1809-4f02-a16f-\
b0bb331819c6"],

Cell[TextData[{
 "The change in allele frequency with increasing polyandry can be seen from \
the partial derivative of q w.r.t. polyandry rate, which we re-write as\n",
 Cell[BoxData[
  FractionBox[
   RowBox[{
    RowBox[{"-", "2"}], "q", 
    RowBox[{"(", " ", 
     RowBox[{
      RowBox[{
       RowBox[{"(", 
        RowBox[{"1", "-", "q"}], ")"}], 
       RowBox[{"(", 
        RowBox[{"\[Delta]WAhom", "-", "\[Delta]hetmean"}], ")"}]}], "+", 
      RowBox[{"q", 
       RowBox[{"(", 
        RowBox[{"\[Delta]hetmean", "-", "\[Delta]Wahom"}], ")"}]}]}], ")"}]}], 
   RowBox[{"4", " ", "\[Lambda]0"}]]],
  CellChangeTimes->{{3.8533955150605392`*^9, 3.853395595147303*^9}, {
    3.8533956306314573`*^9, 3.853395633308812*^9}, 3.853395687923482*^9, {
    3.85339573889122*^9, 3.853395761593534*^9}, {3.8533958382847033`*^9, 
    3.853396018161172*^9}, {3.8533960547826347`*^9, 3.853396068663824*^9}, {
    3.8533967019355383`*^9, 3.8533967021167173`*^9}, {3.85339724031951*^9, 
    3.85339727525016*^9}, {3.853397305703019*^9, 3.85339738371224*^9}, {
    3.862552872076414*^9, 3.862552935054535*^9}, {3.8625529919012737`*^9, 
    3.862552996977441*^9}, {3.8625530395345716`*^9, 3.862553060943306*^9}, {
    3.862553093243288*^9, 3.8625531530148497`*^9}, {3.862553190782517*^9, 
    3.862553216950467*^9}, {3.8625533026545763`*^9, 3.8625533208919277`*^9}, {
    3.862556212564353*^9, 3.8625562211036377`*^9}},ExpressionUUID->
  "cd6b13dc-5e2f-4158-ac18-2752ca489fd9"]
}], "Text",
 CellChangeTimes->{{3.7506861641834373`*^9, 3.750686240934396*^9}, {
  3.8844118911811237`*^9, 3.884411900646323*^9}, {3.8844258014732313`*^9, 
  3.884425801493244*^9}},ExpressionUUID->"7dc49cc2-57cc-47c1-9cfd-\
5c867dc8754a"],

Cell[CellGroupData[{

Cell[BoxData[{
 RowBox[{
  RowBox[{"Simplify", "[", 
   RowBox[{"D", "[", 
    RowBox[{
     RowBox[{"q", "/.", 
      RowBox[{"qsol", "[", 
       RowBox[{"[", "3", "]"}], "]"}]}], ",", "\[CapitalPi]MM"}], "]"}], 
   "]"}], ";"}], "\[IndentingNewLine]", 
 RowBox[{
  RowBox[{"Simplify", "[", 
   RowBox[{"%", "/.", 
    RowBox[{"Solve", "[", 
     RowBox[{
      RowBox[{"{", 
       RowBox[{
        RowBox[{"\[Delta]\[Lambda]1sol0", "==", "\[Lambda]0"}], ",", 
        RowBox[{"\[Delta]\[Lambda]1sol1", "==", "\[Lambda]1"}]}], "}"}], ",", 
      
      RowBox[{"{", 
       RowBox[{"\[Delta]WAaf", ",", "\[Delta]WAAm"}], "}"}]}], "]"}]}], "]"}],
   ";"}], "\[IndentingNewLine]", 
 RowBox[{
  RowBox[{"Flatten", "[", 
   RowBox[{"Simplify", "[", 
    RowBox[{"%", "/.", 
     RowBox[{"Solve", "[", 
      RowBox[{
       RowBox[{
        FractionBox["\[Lambda]0", 
         RowBox[{"\[Lambda]0", "+", "\[Lambda]1"}]], "==", "q"}], ",", 
       "\[Lambda]1"}], "]"}]}], "]"}], "]"}], ";"}], "\[IndentingNewLine]", 
 RowBox[{
  RowBox[{
   RowBox[{
    FractionBox[
     RowBox[{
      RowBox[{"-", "2"}], "q", 
      RowBox[{"(", " ", 
       RowBox[{
        RowBox[{
         RowBox[{"(", 
          RowBox[{"1", "-", "q"}], ")"}], 
         RowBox[{"(", 
          RowBox[{"\[Delta]WAhom", "-", "\[Delta]hetmean"}], ")"}]}], "+", 
        RowBox[{"q", 
         RowBox[{"(", 
          RowBox[{"\[Delta]hetmean", "-", "\[Delta]Wahom"}], ")"}]}]}], 
       ")"}]}], 
     RowBox[{"4", " ", "\[Lambda]0"}]], "-", "%"}], "/.", 
   RowBox[{"\[Delta]hetmean", "->", 
    FractionBox[
     RowBox[{"\[Delta]Wahet", "+", "\[Delta]WAhet"}], "2"]}]}], "//", 
  "Simplify"}]}], "Input",
 CellChangeTimes->{{3.8533955150605392`*^9, 3.853395595147303*^9}, {
   3.8533956306314573`*^9, 3.853395633308812*^9}, 3.853395687923482*^9, {
   3.85339573889122*^9, 3.853395761593534*^9}, {3.8533958382847033`*^9, 
   3.853396018161172*^9}, {3.8533960547826347`*^9, 3.853396068663824*^9}, {
   3.8533967019355383`*^9, 3.8533967021167173`*^9}, {3.85339724031951*^9, 
   3.85339727525016*^9}, {3.853397305703019*^9, 3.85339738371224*^9}, {
   3.862552872076414*^9, 3.862552935054535*^9}, {3.8625529919012737`*^9, 
   3.862552996977441*^9}, {3.8625530395345716`*^9, 3.862553060943306*^9}, {
   3.862553093243288*^9, 3.8625531530148497`*^9}, {3.862553190782517*^9, 
   3.862553216950467*^9}, {3.8625533026545763`*^9, 3.8625533208919277`*^9}, {
   3.862556212564353*^9, 3.8625562211036377`*^9}},
 CellLabel->"In[72]:=",ExpressionUUID->"f9f30af5-f5ab-4cbf-b800-0122a58d60ca"],

Cell[BoxData[
 RowBox[{"{", "0", "}"}]], "Output",
 CellChangeTimes->{
  3.862553107302302*^9, {3.862553149829874*^9, 3.862553153311763*^9}, {
   3.862553199889098*^9, 3.862553217714123*^9}, 3.8625533214023857`*^9, {
   3.862556216486157*^9, 3.8625562214556427`*^9}, 3.86256237361334*^9, 
   3.873777404485455*^9, 3.8844118502664127`*^9},
 CellLabel->"Out[75]=",ExpressionUUID->"28a84227-a6ce-48d6-b9ba-819c90a63b70"]
}, Open  ]],

Cell[TextData[{
 "This is negative assuming that the a allele is less fit during gametic \
selection. \[Delta]hetmean is the average fitness of gametes from \
heterozygous males (",
 Cell[BoxData[
  FractionBox[
   RowBox[{"(", 
    RowBox[{"\[Delta]Wahet", "+", "\[Delta]WAhet"}], ")"}], "2"]],
  CellChangeTimes->{{3.8533955150605392`*^9, 3.853395595147303*^9}, {
    3.8533956306314573`*^9, 3.853395633308812*^9}, 3.853395687923482*^9, {
    3.85339573889122*^9, 3.853395761593534*^9}, {3.8533958382847033`*^9, 
    3.853396018161172*^9}, {3.8533960547826347`*^9, 3.853396068663824*^9}, {
    3.8533967019355383`*^9, 3.8533967021167173`*^9}, {3.85339724031951*^9, 
    3.85339727525016*^9}, {3.853397305703019*^9, 3.85339738371224*^9}, {
    3.862552872076414*^9, 3.862552935054535*^9}, {3.8625529919012737`*^9, 
    3.862552996977441*^9}, {3.8625530395345716`*^9, 3.862553060943306*^9}, {
    3.862553093243288*^9, 3.8625531530148497`*^9}, {3.862553190782517*^9, 
    3.862553216950467*^9}, {3.8625533026545763`*^9, 3.8625533208919277`*^9}},
  ExpressionUUID->"f65eb822-8883-41c8-a43a-c3c1b88b0ab4"],
 "). When the a allele is monotonically deleterious \
\[Delta]hetmean<\[Delta]WAhom and \[Delta]hetmean>\[Delta]Wahom, the whole \
term is negative. "
}], "Text",
 CellChangeTimes->{{3.8533974052198257`*^9, 3.8533974418953447`*^9}, {
  3.862553227061767*^9, 3.862553296756197*^9}, {3.862553332114818*^9, 
  3.8625533974110413`*^9}, {3.862556225618738*^9, 3.862556231022348*^9}, {
  3.884411933328809*^9, 
  3.884411951335183*^9}},ExpressionUUID->"0afae0e1-a3d5-4be8-9c4c-\
5bacfeea2f8a"]
}, Open  ]]
}, Open  ]],

Cell[CellGroupData[{

Cell["\<\
Deleterious Mutations (equilibrium maintained at mutation-selection balance)\
\>", "Subsection",
 CellChangeTimes->{{3.741946146884617*^9, 
  3.7419461586185303`*^9}},ExpressionUUID->"46f470b3-8b08-4458-8455-\
05fcca142ccc"],

Cell[CellGroupData[{

Cell["Mutation-Selection Balance Equilibrium", "Subsubsection",
 CellChangeTimes->{{3.7218529092953053`*^9, 3.721852916654585*^9}, {
  3.72207168278724*^9, 3.722071686012911*^9}, {3.741959469191243*^9, 
  3.741959471855482*^9}, {3.741959709768773*^9, 3.741959710778769*^9}, {
  3.884414051555962*^9, 
  3.8844140638392363`*^9}},ExpressionUUID->"fb573ef2-476f-40c8-a342-\
bc71d9c1385d"],

Cell["Here, we will assume weak selection and very weak mutation.", "Text",
 CellChangeTimes->{{3.884412029019719*^9, 3.8844120388663197`*^9}, {
  3.8844121283904333`*^9, 
  3.884412136619852*^9}},ExpressionUUID->"721e820d-4003-492c-9746-\
04da97a1c846"],

Cell[CellGroupData[{

Cell[BoxData[{
 RowBox[{
  RowBox[{"Normal", "[", 
   RowBox[{"Series", "[", 
    RowBox[{
     RowBox[{"(", 
      RowBox[{
       RowBox[{
        RowBox[{"solveme", "/.", "fitnessDiffs"}], "/.", "weaksel"}], "/.", 
       RowBox[{"\[Mu]", "->", 
        RowBox[{"\[Mu]", "*", 
         RowBox[{"\[Epsilon]", "^", "3"}]}]}]}], ")"}], ",", 
     RowBox[{"{", 
      RowBox[{"\[Epsilon]", ",", "0", ",", "0"}], "}"}]}], "]"}], "]"}], 
  ";"}], "\[IndentingNewLine]", 
 RowBox[{"Flatten", "[", 
  RowBox[{"Solve", "[", 
   RowBox[{
    RowBox[{"%", "\[Equal]", "0"}], ",", "F"}], "]"}], "]"}]}], "Input",
 CellChangeTimes->{
  3.741960001536463*^9, {3.7419600372939253`*^9, 3.741960071773554*^9}, {
   3.7419603306279173`*^9, 3.741960335739386*^9}, 3.8173074967112217`*^9, {
   3.817307605810288*^9, 3.817307620302649*^9}, 3.817307680267695*^9, {
   3.855051784189229*^9, 3.855051803501522*^9}, {3.855051871449976*^9, 
   3.855051928374509*^9}, {3.884243200328259*^9, 3.884243216423603*^9}, {
   3.884252320647834*^9, 3.884252322500128*^9}, 3.8842524464047213`*^9, 
   3.884412026893012*^9},
 CellLabel->"In[76]:=",ExpressionUUID->"18eb8baf-78bc-4330-b6a1-de1e330f6829"],

Cell[BoxData[
 RowBox[{"{", 
  RowBox[{"F", "\[Rule]", "0"}], "}"}]], "Output",
 CellChangeTimes->{
  3.741953876054002*^9, 3.741960009158967*^9, {3.741960053243779*^9, 
   3.7419600791054983`*^9}, 3.741960341398253*^9, 3.75077147024927*^9, 
   3.7507728728411303`*^9, 3.759409584088759*^9, 3.7759772744575233`*^9, 
   3.7949020170321207`*^9, 3.817307463909418*^9, 3.8173075007994127`*^9, {
   3.81730760922055*^9, 3.817307651644752*^9}, 3.817307684140993*^9, 
   3.855051515654985*^9, 3.855051807339278*^9, 3.855051860100307*^9, {
   3.8550519041442432`*^9, 3.855051931246832*^9}, 3.862553447129047*^9, 
   3.862556350723156*^9, 3.862562375644539*^9, 3.873777377459407*^9, 
   3.8737774095190353`*^9, 3.8842427724140253`*^9, {3.884243177575367*^9, 
   3.8842432189140787`*^9}, 3.884252388273466*^9, {3.8842524338566523`*^9, 
   3.8842524573061132`*^9}, 3.884412052974028*^9},
 CellLabel->"Out[77]=",ExpressionUUID->"3a19c9a1-67ba-4fd9-8f5b-c744a3d18a88"]
}, Open  ]],

Cell["Next, we find the solution for balancing selection again. ", "Text",
 CellChangeTimes->{{3.884412101111553*^9, 
  3.884412142585998*^9}},ExpressionUUID->"91ac9641-2cf8-49d1-acc7-\
5cd3d8706122"],

Cell[CellGroupData[{

Cell[BoxData[{
 RowBox[{
  RowBox[{"Normal", "[", 
   RowBox[{"Series", "[", 
    RowBox[{
     RowBox[{"(", 
      RowBox[{
       RowBox[{
        RowBox[{
         RowBox[{"solveme", "/.", "fitnessDiffs"}], "/.", "weaksel"}], "/.", 
        RowBox[{"\[Mu]", "->", 
         RowBox[{"\[Mu]", "*", 
          RowBox[{"\[Epsilon]", "^", "3"}]}]}]}], "/.", 
       RowBox[{"F", "\[Rule]", 
        RowBox[{"\[Delta]F", "*", "\[Epsilon]"}]}]}], ")"}], ",", 
     RowBox[{"{", 
      RowBox[{"\[Epsilon]", ",", "0", ",", "1"}], "}"}]}], "]"}], "]"}], 
  ";"}], "\[IndentingNewLine]", 
 RowBox[{"Solve", "[", 
  RowBox[{
   RowBox[{"%", "\[Equal]", "0"}], ",", 
   RowBox[{"{", 
    RowBox[{"q", ",", "\[Delta]F"}], "}"}]}], "]"}]}], "Input",
 CellChangeTimes->{{3.81730750502374*^9, 3.817307544356901*^9}, {
   3.817307701254293*^9, 3.8173077165311413`*^9}, {3.817307795125498*^9, 
   3.817307805787402*^9}, {3.853841240229577*^9, 3.8538413534632807`*^9}, {
   3.855053591757864*^9, 3.855053608859527*^9}, 3.88425232425537*^9, {
   3.88425248801097*^9, 3.884252505100183*^9}, {3.884252541932351*^9, 
   3.884252564162241*^9}, {3.8842525954590816`*^9, 3.8842525969654303`*^9}, 
   3.8844120713731003`*^9},
 CellLabel->"In[78]:=",ExpressionUUID->"069a8546-c45e-4a6e-bde7-cf22d15e1614"],

Cell[BoxData[
 TemplateBox[{
  "Solve", "svars", 
   "\"Equations may not give solutions for all \\\"solve\\\" variables.\"", 2,
    79, 2, 27923816455754835093, "Local"},
  "MessageTemplate"]], "Message", "MSG",
 CellChangeTimes->{
  3.853841356966572*^9, 3.855051955521717*^9, {3.855053607178451*^9, 
   3.8550536130481863`*^9}, 3.862553450418832*^9, 3.862556354029491*^9, 
   3.862562377976926*^9, 3.873777380271145*^9, 3.873777412324067*^9, 
   3.884242779197213*^9, 3.8842432256978083`*^9, 3.884252516414255*^9, {
   3.884252550939419*^9, 3.8842525722474327`*^9}, 3.884252605275524*^9, 
   3.884412079545623*^9},
 CellLabel->
  "During evaluation of \
In[78]:=",ExpressionUUID->"eda906f8-c0a9-4ccd-9f15-35b165a40d21"],

Cell[BoxData[
 RowBox[{"{", 
  RowBox[{
   RowBox[{"{", 
    RowBox[{"q", "\[Rule]", "0"}], "}"}], ",", 
   RowBox[{"{", 
    RowBox[{"q", "\[Rule]", "1"}], "}"}], ",", 
   RowBox[{"{", 
    RowBox[{
     RowBox[{"q", "\[Rule]", 
      FractionBox[
       RowBox[{
        RowBox[{
         RowBox[{"-", "2"}], " ", "\[Delta]WAaf"}], "+", 
        RowBox[{"2", " ", "\[Delta]WAAf"}], "-", 
        RowBox[{"2", " ", "\[Delta]WAam"}], "+", 
        RowBox[{"2", " ", "\[Delta]WAAm"}], "-", "\[Delta]Wahet", "+", 
        "\[Delta]WAhet", "-", 
        RowBox[{"\[Delta]Wahet", " ", "\[CapitalPi]MM"}], "-", 
        RowBox[{"\[Delta]WAhet", " ", "\[CapitalPi]MM"}], "+", 
        RowBox[{"2", " ", "\[Delta]WAhom", " ", "\[CapitalPi]MM"}]}], 
       RowBox[{"2", " ", 
        RowBox[{"(", 
         RowBox[{"\[Delta]Waaf", "-", 
          RowBox[{"2", " ", "\[Delta]WAaf"}], "+", "\[Delta]WAAf", "+", 
          "\[Delta]Waam", "-", 
          RowBox[{"2", " ", "\[Delta]WAam"}], "+", "\[Delta]WAAm", "-", 
          RowBox[{"\[Delta]Wahet", " ", "\[CapitalPi]MM"}], "-", 
          RowBox[{"\[Delta]WAhet", " ", "\[CapitalPi]MM"}], "+", 
          RowBox[{"\[Delta]Wahom", " ", "\[CapitalPi]MM"}], "+", 
          RowBox[{"\[Delta]WAhom", " ", "\[CapitalPi]MM"}]}], ")"}]}]]}], ",", 
     RowBox[{"\[Delta]F", "\[Rule]", "0"}]}], "}"}]}], "}"}]], "Output",
 CellChangeTimes->{
  3.74196074805847*^9, 3.750771475437215*^9, 3.750772878136908*^9, 
   3.759409589081862*^9, 3.775977279743102*^9, 3.79490202059335*^9, 
   3.817307464272192*^9, {3.8173075085981007`*^9, 3.8173075527433443`*^9}, 
   3.817307710795801*^9, 3.81730774424791*^9, 3.817307809333138*^9, 
   3.853841276738394*^9, {3.853841310548459*^9, 3.853841356975375*^9}, 
   3.8550519555288067`*^9, {3.85505360717248*^9, 3.8550536130551023`*^9}, 
   3.86255345043293*^9, 3.8625563540382843`*^9, 3.862562377978047*^9, 
   3.873777380272244*^9, 3.873777412325234*^9, 3.884242779206443*^9, 
   3.884243225706773*^9, 3.884252516422666*^9, {3.884252550946925*^9, 
   3.884252572255068*^9}, 3.884252605283058*^9, 3.884412079554791*^9},
 CellLabel->"Out[79]=",ExpressionUUID->"511ed929-4aa6-452d-9e25-b2616da22605"]
}, Open  ]],

Cell["\<\
For mutation selection-balance, we are interested in the lower order terms \
for the equilibrium around q=0. \
\>", "Text",
 CellChangeTimes->{{3.884412144782034*^9, 
  3.88441215863883*^9}},ExpressionUUID->"1d289514-8958-461f-a55b-\
956798b135e8"],

Cell[CellGroupData[{

Cell[BoxData[{
 RowBox[{
  RowBox[{"Normal", "[", 
   RowBox[{"Series", "[", 
    RowBox[{
     RowBox[{
      RowBox[{
       RowBox[{
        RowBox[{
         RowBox[{"solveme", "/.", "fitnessDiffs"}], "/.", "weaksel"}], "/.", 
        RowBox[{"\[Mu]", "->", 
         RowBox[{"\[Mu]", "*", 
          RowBox[{"\[Epsilon]", "^", "3"}]}]}]}], "/.", 
       RowBox[{"F", "\[Rule]", 
        RowBox[{"\[Delta]F", "*", "\[Epsilon]"}]}]}], "/.", 
      RowBox[{"q", "\[Rule]", 
       RowBox[{"q1", "*", "\[Epsilon]"}]}]}], ",", 
     RowBox[{"{", 
      RowBox[{"\[Epsilon]", ",", "0", ",", "2"}], "}"}]}], "]"}], "]"}], 
  ";"}], "\[IndentingNewLine]", 
 RowBox[{"Flatten", "[", 
  RowBox[{"Solve", "[", 
   RowBox[{
    RowBox[{"%", "\[Equal]", "0"}], ",", 
    RowBox[{"{", 
     RowBox[{"q1", ",", "\[Delta]F"}], "}"}]}], "]"}], "]"}]}], "Input",
 CellChangeTimes->{{3.741960101591913*^9, 3.741960129238216*^9}, {
   3.741960353634466*^9, 3.7419603636413813`*^9}, {3.7419608605833397`*^9, 
   3.741960894598794*^9}, {3.7420187082077017`*^9, 3.742018738205659*^9}, 
   3.817307516244207*^9, {3.8173075728487387`*^9, 3.817307572940813*^9}, {
   3.817307721861506*^9, 3.8173077489601316`*^9}, {3.8173078284267397`*^9, 
   3.8173078586180477`*^9}, 3.853841388367504*^9, {3.855053579362174*^9, 
   3.85505361568766*^9}, {3.855053796465766*^9, 3.8550538227517433`*^9}, 
   3.8842523253923597`*^9, {3.8842525342483463`*^9, 3.8842525584133472`*^9}, 
   3.884412079832507*^9, {3.88441217018618*^9, 3.884412217407918*^9}},
 CellLabel->"In[86]:=",ExpressionUUID->"f11c72b1-5dc4-4a74-8004-20b9d5eec236"],

Cell[BoxData[
 TemplateBox[{
  "Solve", "svars", 
   "\"Equations may not give solutions for all \\\"solve\\\" variables.\"", 2,
    87, 7, 27923816455754835093, "Local"},
  "MessageTemplate"]], "Message", "MSG",
 CellChangeTimes->{
  3.884252579711385*^9, 3.8842526126117268`*^9, {3.884412176196683*^9, 
   3.8844122256190147`*^9}},
 CellLabel->
  "During evaluation of \
In[86]:=",ExpressionUUID->"4702afe1-c54b-415c-b2d6-8e113fc2d89e"],

Cell[BoxData[
 RowBox[{"{", 
  RowBox[{"q1", "\[Rule]", "0"}], "}"}]], "Output",
 CellChangeTimes->{{3.741960115660458*^9, 3.741960136772644*^9}, {
   3.741960359413241*^9, 3.741960381377234*^9}, 3.7419608662404346`*^9, 
   3.741960900757848*^9, {3.7420187162173653`*^9, 3.7420187433374367`*^9}, 
   3.742019016842002*^9, 3.75077148060771*^9, 3.750772883514182*^9, 
   3.759409594069765*^9, 3.775977285131105*^9, 3.794902024081067*^9, {
   3.8173075600827217`*^9, 3.817307577333547*^9}, {3.8173077361660013`*^9, 
   3.817307760475597*^9}, 3.81730781530971*^9, 3.817307864150125*^9, {
   3.8538413797734413`*^9, 3.853841392183696*^9}, 3.855051966971013*^9, 
   3.8550536189486523`*^9, {3.85505381363813*^9, 3.8550538293300047`*^9}, 
   3.86255345324755*^9, 3.8625563567079773`*^9, 3.862562380588356*^9, 
   3.873777382894932*^9, 3.873777415322637*^9, 3.884243236760663*^9, 
   3.884252579718836*^9, 3.884252612619268*^9, {3.884412181526607*^9, 
   3.884412225626501*^9}},
 CellLabel->"Out[87]=",ExpressionUUID->"56c63554-d153-4669-92b2-b7aa4a9e622d"]
}, Open  ]],

Cell["Taking the next order in \[Epsilon]", "Text",
 CellChangeTimes->{{3.884412264405778*^9, 
  3.884412273210553*^9}},ExpressionUUID->"af79cb06-1071-43a8-8e51-\
cf26b8be556f"],

Cell[CellGroupData[{

Cell[BoxData[{
 RowBox[{
  RowBox[{"Normal", "[", 
   RowBox[{"Series", "[", 
    RowBox[{
     RowBox[{
      RowBox[{
       RowBox[{
        RowBox[{
         RowBox[{"solveme", "/.", "fitnessDiffs"}], "/.", "weaksel"}], "/.", 
        RowBox[{"\[Mu]", "->", 
         RowBox[{"\[Mu]", "*", 
          RowBox[{"\[Epsilon]", "^", "3"}]}]}]}], "/.", 
       RowBox[{"F", "\[Rule]", 
        RowBox[{"\[Delta]F", "*", "\[Epsilon]"}]}]}], "/.", 
      RowBox[{"q", "\[Rule]", 
       RowBox[{"q2", "*", 
        RowBox[{"\[Epsilon]", "^", "2"}]}]}]}], ",", 
     RowBox[{"{", 
      RowBox[{"\[Epsilon]", ",", "0", ",", "3"}], "}"}]}], "]"}], "]"}], 
  ";"}], "\[IndentingNewLine]", 
 RowBox[{"qsolMS", "=", 
  RowBox[{"Simplify", "[", 
   RowBox[{
    RowBox[{"Flatten", "[", 
     RowBox[{"Solve", "[", 
      RowBox[{
       RowBox[{"%", "\[Equal]", 
        RowBox[{"{", 
         RowBox[{"0", ",", "0", ",", "0"}], "}"}]}], ",", 
       RowBox[{"{", 
        RowBox[{"q2", ",", " ", "\[Delta]F"}], "}"}]}], "]"}], "]"}], "/.", 
    RowBox[{"\[Epsilon]", "->", "1"}]}], "]"}]}]}], "Input",
 CellChangeTimes->{{3.855053423923012*^9, 3.855053426575309*^9}, {
   3.855053516091655*^9, 3.8550535711249113`*^9}, 3.855053621032498*^9, {
   3.855053792596045*^9, 3.85505380791825*^9}, {3.855053845470152*^9, 
   3.855053845807028*^9}, 3.8842429454576263`*^9, 3.8842523542892942`*^9, {
   3.884252645049165*^9, 3.884252654184495*^9}, 3.884412185043392*^9, {
   3.884412253590864*^9, 3.884412255468375*^9}},
 CellLabel->"In[88]:=",ExpressionUUID->"31d12497-7315-40fc-9d1b-d52b817812f0"],

Cell[BoxData[
 RowBox[{"{", 
  RowBox[{
   RowBox[{"q2", "\[Rule]", 
    RowBox[{"-", 
     FractionBox[
      RowBox[{"4", " ", "\[Mu]"}], 
      RowBox[{
       RowBox[{"2", " ", "\[Delta]WAaf"}], "-", 
       RowBox[{"2", " ", "\[Delta]WAAf"}], "+", 
       RowBox[{"2", " ", "\[Delta]WAam"}], "-", 
       RowBox[{"2", " ", "\[Delta]WAAm"}], "+", "\[Delta]Wahet", "-", 
       "\[Delta]WAhet", "+", 
       RowBox[{"\[Delta]Wahet", " ", "\[CapitalPi]MM"}], "+", 
       RowBox[{"\[Delta]WAhet", " ", "\[CapitalPi]MM"}], "-", 
       RowBox[{"2", " ", "\[Delta]WAhom", " ", "\[CapitalPi]MM"}]}]]}]}], ",", 
   RowBox[{"\[Delta]F", "\[Rule]", "0"}]}], "}"}]], "Output",
 CellChangeTimes->{
  3.855053434405221*^9, {3.8550535219560947`*^9, 3.8550535752991734`*^9}, 
   3.8550536248229303`*^9, {3.85505383850581*^9, 3.855053849666005*^9}, 
   3.862553455948078*^9, 3.862556359710187*^9, 3.8625623832478743`*^9, 
   3.873777385645687*^9, 3.8737774183379517`*^9, 3.884243243948585*^9, 
   3.884243403597705*^9, 3.8842526675886173`*^9, 3.884412281994999*^9},
 CellLabel->"Out[89]=",ExpressionUUID->"4c94f4bf-2291-4c00-9d43-08fd7bd62946"]
}, Open  ]],

Cell["\<\
The invasion terms from the balancing selection section above give the \
fitness of allele a when rare, which is the denominator of this equilibrium:\
\>", "Text",
 CellChangeTimes->{{3.862556500045978*^9, 3.862556529514461*^9}, {
  3.8625565717306137`*^9, 
  3.8625565840392113`*^9}},ExpressionUUID->"ef6eff9f-562f-45bb-ad8e-\
b87cfa28e04d"],

Cell[CellGroupData[{

Cell[BoxData[{
 RowBox[{
  RowBox[{"Ia", "=", 
   RowBox[{
    RowBox[{
     RowBox[{
      RowBox[{"(", 
       RowBox[{
        FractionBox[
         RowBox[{" ", 
          RowBox[{
          "\[Delta]WAaf", "-", " ", "\[Delta]WAAf", "+", " ", "\[Delta]WAam", 
           "-", " ", "\[Delta]WAAm"}]}], "2"], "+", 
        FractionBox[
         RowBox[{"\[Delta]ahetdiff", "+", 
          RowBox[{"\[CapitalPi]MM", " ", 
           RowBox[{"(", 
            RowBox[{"\[Delta]hetmean", "-", "\[Delta]WAhom"}], ")"}]}]}], 
         "2"]}], ")"}], "/.", 
      RowBox[{"\[Delta]ahetdiff", "->", 
       FractionBox[
        RowBox[{"\[Delta]Wahet", "-", "\[Delta]WAhet"}], "2"]}]}], "/.", 
     RowBox[{"\[Delta]hetmean", "->", 
      FractionBox[
       RowBox[{"\[Delta]Wahet", "+", "\[Delta]WAhet"}], "2"]}]}], "//", 
    "Simplify"}]}], ";"}], "\[IndentingNewLine]", 
 RowBox[{
  RowBox[{
   RowBox[{
    FractionBox[
     RowBox[{"\[Mu]", " "}], 
     RowBox[{" ", 
      RowBox[{"-", "Ia"}]}]], "-", "q2"}], "/.", "qsolMS"}], "//", 
  "Simplify"}]}], "Input",
 CellChangeTimes->{{3.8625564957834787`*^9, 3.8625564967326736`*^9}, {
  3.862556544202958*^9, 3.862556565477647*^9}, {3.884242815914991*^9, 
  3.884242837836787*^9}, {3.884242869622652*^9, 3.884242928625745*^9}, {
  3.884243251587083*^9, 3.884243337006296*^9}, {3.884243407357253*^9, 
  3.884243410244144*^9}, {3.884252359598888*^9, 3.88425236109552*^9}, {
  3.884252696042515*^9, 3.884252727971497*^9}},
 CellLabel->
  "In[768]:=",ExpressionUUID->"366a3af4-03a3-4f7a-bac4-9bcdda90a0c1"],

Cell[BoxData["0"], "Output",
 CellChangeTimes->{{3.862556563144047*^9, 3.862556565781698*^9}, 
   3.862562383279147*^9, 3.873777385677803*^9, 3.873777418361755*^9, {
   3.884243252328643*^9, 3.8842433373619967`*^9}, {3.884243392683969*^9, 
   3.884243410545082*^9}, {3.88425267350672*^9, 3.884252728272478*^9}},
 CellLabel->
  "Out[769]=",ExpressionUUID->"177aefd7-c1b9-41f4-aebc-9d60d68acfd2"]
}, Open  ]]
}, Open  ]],

Cell[CellGroupData[{

Cell["\<\
Frequency of allele favoured during gametic selection increases with polyandry\
\>", "Subsubsection",
 CellChangeTimes->{{3.750685230178401*^9, 3.750685268042594*^9}, {
   3.7506864104472227`*^9, 3.750686411616729*^9}, {3.75290759894701*^9, 
   3.7529076056944733`*^9}, 3.884412340583997*^9, {3.884412460045783*^9, 
   3.884412460537876*^9}},ExpressionUUID->"0d2cf7f1-ab68-408d-823f-\
e3302e818076"],

Cell[TextData[{
 "The change in allele frequency with increasing polyandry can be seen from \
the partial derivative of q w.r.t. polyandry rate, which we re-write as\n",
 Cell[BoxData[
  FractionBox[
   RowBox[{
    RowBox[{"-", "\[Mu]"}], 
    RowBox[{"(", " ", 
     RowBox[{"\[Delta]WAhom", "-", "\[Delta]hetmean"}], ")"}], " "}], 
   RowBox[{"2", 
    RowBox[{"Ia", "^", "2"}]}]]],
  CellChangeTimes->{{3.862556619447604*^9, 3.862556623222961*^9}, {
   3.862556693321351*^9, 3.8625568175427713`*^9}},ExpressionUUID->
  "bd3c5874-e5ef-499f-bf3e-5dc42c4948b6"]
}], "Text",
 CellChangeTimes->{{3.7506861641834373`*^9, 3.750686240934396*^9}, {
  3.884412376085721*^9, 3.884412379948382*^9}, {3.884425801511684*^9, 
  3.8844258015293818`*^9}},ExpressionUUID->"d9b97590-d986-458d-af57-\
ba07e3c29e2a"],

Cell[CellGroupData[{

Cell[BoxData[{
 RowBox[{
  RowBox[{
   RowBox[{"D", "[", 
    RowBox[{
     RowBox[{"(", 
      RowBox[{"q2", "/.", "qsolMS"}], ")"}], ",", "\[CapitalPi]MM"}], "]"}], "//",
    "Simplify"}], ";"}], "\[IndentingNewLine]", 
 RowBox[{
  RowBox[{
   RowBox[{
    RowBox[{
     RowBox[{
      FractionBox[
       RowBox[{
        RowBox[{"-", "\[Mu]"}], 
        RowBox[{"(", " ", 
         RowBox[{"\[Delta]WAhom", "-", "\[Delta]hetmean"}], ")"}], " "}], 
       RowBox[{"2", 
        RowBox[{"Ia", "^", "2"}]}]], "-", "%"}], "/.", 
     RowBox[{"Ia", "->", 
      RowBox[{"(", 
       RowBox[{
        FractionBox[
         RowBox[{" ", 
          RowBox[{
          "\[Delta]WAaf", "-", " ", "\[Delta]WAAf", "+", " ", "\[Delta]WAam", 
           "-", " ", "\[Delta]WAAm"}]}], "2"], "+", 
        FractionBox[
         RowBox[{"\[Delta]ahetdiff", "+", 
          RowBox[{"\[CapitalPi]MM", " ", 
           RowBox[{"(", 
            RowBox[{"\[Delta]hetmean", "-", "\[Delta]WAhom"}], ")"}]}]}], 
         "2"]}], ")"}]}]}], "/.", 
    RowBox[{"\[Delta]ahetdiff", "->", 
     FractionBox[
      RowBox[{"\[Delta]Wahet", "-", "\[Delta]WAhet"}], "2"]}]}], "/.", 
   RowBox[{"\[Delta]hetmean", "->", 
    FractionBox[
     RowBox[{"\[Delta]Wahet", "+", "\[Delta]WAhet"}], "2"]}]}], "//", 
  "Simplify"}]}], "Input",
 CellChangeTimes->{{3.862556619447604*^9, 3.862556623222961*^9}, {
  3.862556693321351*^9, 3.8625568175427713`*^9}},
 CellLabel->
  "In[770]:=",ExpressionUUID->"a9cf51b9-b37f-46af-a99a-c5239294e104"],

Cell[BoxData["0"], "Output",
 CellChangeTimes->{{3.8625566097187757`*^9, 3.862556623585052*^9}, {
   3.8625567072992496`*^9, 3.862556779936598*^9}, 3.862556817976556*^9, 
   3.862562383287879*^9, 3.873777385701851*^9, 3.8737774183865347`*^9, 
   3.884253272277375*^9},
 CellLabel->
  "Out[771]=",ExpressionUUID->"2b0aa1ba-7d66-46ed-8ea3-bf91eee5002b"]
}, Open  ]],

Cell["\<\
The denominator is squared and therefore positive. The numerator is negative \
when we assume that a is deleterious so the frequency of the deleterious \
allele decreases with polyandry. \
\>", "Text",
 CellChangeTimes->{{3.752907725202984*^9, 3.752907779320907*^9}, 
   3.853402986578864*^9, {3.853403198632308*^9, 3.853403267022127*^9}, {
   3.8538383304449463`*^9, 3.853838376133724*^9}, {3.862556821457218*^9, 
   3.8625568387820797`*^9}, {3.884412396872382*^9, 3.884412400043848*^9}, {
   3.884412441047624*^9, 
   3.884412457818177*^9}},ExpressionUUID->"33e0dff5-cb43-4407-9db3-\
dea8fd93412d"]
}, Open  ]],

Cell[CellGroupData[{

Cell["Mutation Load", "Subsubsection",
 CellChangeTimes->{{3.8727599248170767`*^9, 3.872759935111638*^9}, {
  3.872931394958457*^9, 3.8729313964573183`*^9}, {3.87377745319425*^9, 
  3.873777454623576*^9}},ExpressionUUID->"c3e07463-28c3-431f-9480-\
8a31062320bc"],

Cell[TextData[{
 "Here, we are going to assume that fitness effects of multiple loci are \
multiplicative. \nFollowing Charlesworth & Charlesworth (1992), fitness with \
j homozygotes and i heterozygotes is \n",
 Cell[BoxData[
  FormBox[
   RowBox[{
    SubscriptBox["w", 
     RowBox[{"i", " ", "j"}]], "=", 
    RowBox[{
     SuperscriptBox[
      RowBox[{"(", 
       RowBox[{"1", "-", "s"}], ")"}], "j"], 
     SuperscriptBox[
      RowBox[{"(", 
       RowBox[{"1", "-", 
        RowBox[{"h", " ", "s"}]}], ")"}], "i"]}]}], TraditionalForm]],
  ExpressionUUID->"bf07e701-9780-4706-a32b-1afdaa02af14"],
 ". \nOr\n",
 Cell[BoxData[
  FormBox[
   RowBox[{
    SubscriptBox["w", 
     RowBox[{"i", " ", "j"}]], "=", 
    RowBox[{
     SuperscriptBox[
      RowBox[{"(", "Waa", ")"}], "j"], 
     SuperscriptBox[
      RowBox[{"(", "WAa", ")"}], "i"], 
     SuperscriptBox[
      RowBox[{"(", "WAA", ")"}], 
      RowBox[{"1", "-", "i", "-", "j"}]]}]}], TraditionalForm]],
  ExpressionUUID->"139b728e-81d3-444f-befb-6d2319f69894"],
 " in our notation. \nAssuming we have l loci that are unlinked, the expected \
values for j and i are just the expected genotype frequencies based on the \
allele frequency. We assume a fraction k of loci experience selection in male \
gametes and the other loci experience only diploid selection. "
}], "Text",
 CellChangeTimes->{{3.884413193231327*^9, 3.884413335337468*^9}, {
  3.884413805472109*^9, 3.884413824171343*^9}, {3.884687642368598*^9, 
  3.8846876523457613`*^9}},ExpressionUUID->"cdc93286-da51-41ee-b442-\
0dd83be8b021"],

Cell[CellGroupData[{

Cell[BoxData[{
 RowBox[{
  RowBox[{"freqaa1", "=", 
   RowBox[{"(", 
    RowBox[{
     RowBox[{
      SuperscriptBox["q1", "2"], 
      RowBox[{"(", 
       RowBox[{"1", "-", "F"}], ")"}]}], "+", 
     RowBox[{"q1", " ", "F"}]}], ")"}]}], ";"}], "\[IndentingNewLine]", 
 RowBox[{
  RowBox[{"freqAa1", "=", 
   RowBox[{"(", 
    RowBox[{"2", "q1", 
     RowBox[{"(", 
      RowBox[{"1", "-", "q1"}], ")"}], 
     RowBox[{"(", 
      RowBox[{"1", "-", "F"}], ")"}]}], ")"}]}], ";"}], "\[IndentingNewLine]", 
 RowBox[{
  RowBox[{"freqAA1", "=", 
   RowBox[{"(", 
    RowBox[{
     RowBox[{
      SuperscriptBox[
       RowBox[{"(", 
        RowBox[{"1", "-", "q1"}], ")"}], "2"], 
      RowBox[{"(", 
       RowBox[{"1", "-", "F"}], ")"}]}], "+", 
     RowBox[{"F", 
      RowBox[{"(", 
       RowBox[{"1", "-", "q1"}], ")"}]}]}], ")"}]}], 
  ";"}], "\[IndentingNewLine]", 
 RowBox[{
  RowBox[{"freqaa2", "=", 
   RowBox[{"(", 
    RowBox[{
     RowBox[{
      SuperscriptBox["q2", "2"], 
      RowBox[{"(", 
       RowBox[{"1", "-", "F"}], ")"}]}], "+", 
     RowBox[{"q2", " ", "F"}]}], ")"}]}], ";"}], "\[IndentingNewLine]", 
 RowBox[{
  RowBox[{"freqAa2", "=", 
   RowBox[{"(", 
    RowBox[{"2", "q2", 
     RowBox[{"(", 
      RowBox[{"1", "-", "q2"}], ")"}], 
     RowBox[{"(", 
      RowBox[{"1", "-", "F"}], ")"}]}], ")"}]}], ";"}], "\[IndentingNewLine]", 
 RowBox[{
  RowBox[{"freqAA2", "=", 
   RowBox[{"(", 
    RowBox[{
     RowBox[{
      SuperscriptBox[
       RowBox[{"(", 
        RowBox[{"1", "-", "q2"}], ")"}], "2"], 
      RowBox[{"(", 
       RowBox[{"1", "-", "F"}], ")"}]}], "+", 
     RowBox[{"F", 
      RowBox[{"(", 
       RowBox[{"1", "-", "q2"}], ")"}]}]}], ")"}]}], 
  ";"}], "\[IndentingNewLine]", 
 RowBox[{"meanFitMS", "=", 
  RowBox[{
   RowBox[{
    RowBox[{
     RowBox[{"Normal", "[", 
      RowBox[{"Series", "[", 
       RowBox[{
        RowBox[{
         RowBox[{
          RowBox[{
           RowBox[{
            RowBox[{
             RowBox[{
              SuperscriptBox[
               RowBox[{"(", "Waa", ")"}], 
               RowBox[{"l", " ", 
                RowBox[{"(", 
                 RowBox[{
                  RowBox[{"k", " ", "freqaa1"}], "+", 
                  RowBox[{
                   RowBox[{"(", 
                    RowBox[{"1", "-", "k"}], ")"}], " ", "freqaa2"}]}], 
                 ")"}]}]], 
              SuperscriptBox[
               RowBox[{"(", "WAa", ")"}], 
               RowBox[{"l", " ", 
                RowBox[{"(", 
                 RowBox[{
                  RowBox[{"k", " ", "freqAa1"}], " ", "+", " ", 
                  RowBox[{
                   RowBox[{"(", 
                    RowBox[{"1", "-", "k"}], ")"}], " ", "freqAa2"}]}], 
                 ")"}]}]], 
              SuperscriptBox[
               RowBox[{"(", "WAA", ")"}], 
               RowBox[{"l", 
                RowBox[{"(", 
                 RowBox[{
                  RowBox[{"k", " ", "freqAA1"}], " ", "+", " ", 
                  RowBox[{
                   RowBox[{"(", 
                    RowBox[{"1", "-", "k"}], ")"}], " ", "freqAA2"}]}], 
                 ")"}]}]]}], "/.", 
             RowBox[{"q1", "->", 
              FractionBox[
               RowBox[{" ", 
                RowBox[{"\[Mu]", " ", "*", "\[Epsilon]\[Mu]"}]}], 
               RowBox[{
                RowBox[{"-", "\[Delta]\[Lambda]1"}], "*", "\[Epsilon]"}]]}]}],
             "/.", 
            RowBox[{"q2", "->", 
             RowBox[{"(", 
              FractionBox[
               RowBox[{" ", 
                RowBox[{"\[Mu]", " ", "*", "\[Epsilon]\[Mu]"}]}], 
               RowBox[{
                RowBox[{"-", "\[Delta]\[Lambda]1nohapsel"}], "*", 
                "\[Epsilon]"}]], ")"}]}]}], "/.", "noSexDiff"}], "/.", 
          "fitnessDiffs"}], "/.", "weaksel"}], ",", 
        RowBox[{"{", 
         RowBox[{"\[Epsilon]", ",", "0", ",", "2"}], "}"}], ",", 
        RowBox[{"{", 
         RowBox[{"\[Epsilon]\[Mu]", ",", "0", ",", "1"}], "}"}]}], "]"}], 
      "]"}], "/.", 
     RowBox[{"\[Epsilon]", "->", "1"}]}], "/.", 
    RowBox[{"\[Epsilon]\[Mu]", "->", "1"}]}], "//", "Simplify"}]}]}], "Input",\

 CellChangeTimes->{{3.871548279468857*^9, 3.871548288073195*^9}, {
   3.871548431325809*^9, 3.871548546183485*^9}, {3.87276311787009*^9, 
   3.872763239706736*^9}, {3.872931460265518*^9, 3.8729315286973124`*^9}, {
   3.872931572664678*^9, 3.8729316657709923`*^9}, {3.8729317364607058`*^9, 
   3.872931736572019*^9}, {3.8729320725337753`*^9, 3.8729320760765944`*^9}, 
   3.872932732058597*^9, 3.8729328162825537`*^9, {3.8729338566676807`*^9, 
   3.872933900912467*^9}, {3.872933945988995*^9, 3.872934058826516*^9}, {
   3.872934096216382*^9, 3.8729343310100393`*^9}, {3.872934521135697*^9, 
   3.872934573004388*^9}, {3.8729389297276487`*^9, 3.872938932728813*^9}, {
   3.872940381590966*^9, 3.8729403818316813`*^9}, {3.872940414487804*^9, 
   3.872940427825829*^9}, {3.873777591881112*^9, 3.87377760930788*^9}, {
   3.873777647190073*^9, 3.8737776832915907`*^9}, {3.873778389235449*^9, 
   3.873778404062213*^9}, {3.873778435009845*^9, 3.873778435998757*^9}, 
   3.884412595976017*^9, {3.884412635121654*^9, 3.884412666714521*^9}, {
   3.884412773967852*^9, 3.884412792367607*^9}, {3.884413346874003*^9, 
   3.884413369654236*^9}, {3.8844312619522057`*^9, 3.884431273264555*^9}, 
   3.884431867714554*^9, {3.884687661110222*^9, 3.884687672974339*^9}},
 CellLabel->
  "In[942]:=",ExpressionUUID->"057a74b1-8b12-4b36-9e8f-0dd2d6df7165"],

Cell[BoxData[
 SuperscriptBox["\[ExponentialE]", 
  FractionBox[
   RowBox[{"l", " ", 
    RowBox[{"(", 
     RowBox[{
      RowBox[{"2", " ", 
       RowBox[{"(", 
        RowBox[{"\[Delta]WAa", "-", "\[Delta]WAA"}], ")"}]}], "+", 
      RowBox[{"F", " ", 
       RowBox[{"(", 
        RowBox[{"\[Delta]Waa", "-", 
         RowBox[{"2", " ", "\[Delta]WAa"}], "+", "\[Delta]WAA"}], ")"}]}]}], 
     ")"}], " ", 
    RowBox[{"(", 
     RowBox[{
      RowBox[{
       RowBox[{"(", 
        RowBox[{
         RowBox[{"-", "1"}], "+", "k"}], ")"}], " ", "\[Delta]\[Lambda]1"}], 
      "-", 
      RowBox[{"k", " ", "\[Delta]\[Lambda]1nohapsel"}]}], ")"}], " ", 
    "\[Mu]"}], 
   RowBox[{
   "\[Delta]\[Lambda]1", " ", "\[Delta]\[Lambda]1nohapsel"}]]]], "Output",
 CellChangeTimes->{{3.872934269973647*^9, 3.872934279481172*^9}, 
   3.8729343312170687`*^9, {3.8729345639515543`*^9, 3.872934573414794*^9}, 
   3.8729389336185913`*^9, 3.87294038208885*^9, {3.872940425400568*^9, 
   3.872940428112466*^9}, {3.8737776501175222`*^9, 3.8737776835813513`*^9}, {
   3.873778399277445*^9, 3.8737784363257103`*^9}, 3.884253286537129*^9, 
   3.884412600660952*^9, {3.88441263278829*^9, 3.884412667053434*^9}, 
   3.884412792787492*^9, {3.884413359871769*^9, 3.88441337052256*^9}, 
   3.8844279738261013`*^9, 3.884431274588335*^9, 3.884431869417984*^9, 
   3.884687673814332*^9, 3.8846877253750153`*^9},
 CellLabel->
  "Out[948]=",ExpressionUUID->"abda0a98-d968-47f9-aeff-1034fcfeae32"]
}, Open  ]],

Cell["This is written in a simplified form in the appendix", "Text",
 CellChangeTimes->{{3.884413371916544*^9, 
  3.884413381114005*^9}},ExpressionUUID->"855fa98c-33fe-43ca-bf1f-\
dc4df2e2e0e3"],

Cell[CellGroupData[{

Cell[BoxData[{
 RowBox[{
  RowBox[{"fitTerm", "=", 
   RowBox[{"(", 
    RowBox[{
     RowBox[{
      RowBox[{"(", 
       RowBox[{"2", "-", "F"}], ")"}], 
      RowBox[{"(", " ", "\[Delta]WAA", ")"}]}], "-", 
     RowBox[{"2", 
      RowBox[{"(", 
       RowBox[{"1", "-", "F"}], ")"}], 
      RowBox[{"(", "\[Delta]WAa", " ", ")"}]}], "-", 
     RowBox[{"F", 
      RowBox[{"(", "\[Delta]Waa", " ", ")"}]}]}], ")"}]}], 
  ";"}], "\[IndentingNewLine]", 
 RowBox[{
  RowBox[{
   RowBox[{
    RowBox[{
     RowBox[{"Exp", "[", 
      RowBox[{
       RowBox[{"-", "l"}], " ", "fitTerm", 
       RowBox[{"(", " ", 
        RowBox[{
         RowBox[{"k", "  ", "q"}], " ", "+", 
         RowBox[{
          RowBox[{"(", 
           RowBox[{"1", "-", "k"}], ")"}], "  ", "q2"}]}], " ", ")"}]}], " ", 
      "]"}], "-", "meanFitMS"}], "/.", 
    RowBox[{"\[Delta]\[Lambda]1", "->", 
     RowBox[{
      RowBox[{"-", "\[Mu]"}], "/", "q"}]}]}], "/.", 
   RowBox[{"\[Delta]\[Lambda]1nohapsel", "->", 
    RowBox[{
     RowBox[{"-", "\[Mu]"}], "/", "q2"}]}]}], "//", "Simplify"}]}], "Input",
 CellChangeTimes->{{3.88441338851908*^9, 3.8844134582488728`*^9}, {
  3.884427983238278*^9, 3.8844280173808947`*^9}, {3.884431305629733*^9, 
  3.8844313075673857`*^9}, {3.884687683923574*^9, 3.884687692025113*^9}},
 CellLabel->
  "In[949]:=",ExpressionUUID->"425be1c1-7d4a-4dd7-ab71-48289e24da6f"],

Cell[BoxData["0"], "Output",
 CellChangeTimes->{
  3.884413458814294*^9, {3.884427977000976*^9, 3.884428017707859*^9}, 
   3.8844312777352867`*^9, 3.8844313079230022`*^9, 3.8846876924832*^9, 
   3.884687725429771*^9},
 CellLabel->
  "Out[950]=",ExpressionUUID->"e69f901d-469c-4e43-8c8f-908edc4e0b59"]
}, Open  ]]
}, Open  ]]
}, Open  ]]
}, Open  ]],

Cell[CellGroupData[{

Cell["Evolution of polyandry ", "Section",
 CellChangeTimes->{{3.7419544504252853`*^9, 3.741954471968768*^9}, {
   3.741954517094646*^9, 3.741954523043023*^9}, {3.741956624522522*^9, 
   3.7419566279193707`*^9}, {3.855215733455306*^9, 3.855215734861047*^9}, {
   3.8625570930606613`*^9, 3.862557093400899*^9}, 
   3.8625702722520943`*^9},ExpressionUUID->"1f3f8999-d940-497b-b71c-\
20aec2bca490"],

Cell[CellGroupData[{

Cell["General", "Subsubsection",
 CellChangeTimes->{{3.741956743758689*^9, 
  3.7419567444336967`*^9}},ExpressionUUID->"b593356a-45f1-41e0-a397-\
d11c61b6ab79"],

Cell["\<\
We now calculate the external stability of the M-fixed equilibria by looking \
at the recursion equations involving the m allele and assuming that it is \
rare. \
\>", "Text",
 CellChangeTimes->{{3.884413834570426*^9, 3.884413907677973*^9}, {
  3.884413942419923*^9, 
  3.884413945653973*^9}},ExpressionUUID->"416facf9-11a5-408a-96a8-\
3c42e547d202"],

Cell[BoxData[{
 RowBox[{
  RowBox[{"malleles", "=", 
   RowBox[{"Map", "[", 
    RowBox[{
     RowBox[{
      RowBox[{"(", 
       RowBox[{
        RowBox[{
         RowBox[{"Mgeno", "[", 
          RowBox[{"#", "[", 
           RowBox[{"[", "1", "]"}], "]"}], "]"}], "==", "2"}], "||", 
        RowBox[{
         RowBox[{"Mgeno", "[", 
          RowBox[{"#", "[", 
           RowBox[{"[", "2", "]"}], "]"}], "]"}], "==", "2"}]}], ")"}], "&"}],
      ",", "genotypes"}], "]"}]}], ";"}], "\[IndentingNewLine]", 
 RowBox[{
  RowBox[{"recursionsExt", "=", 
   RowBox[{"Pick", "[", 
    RowBox[{"newkid", ",", "malleles"}], "]"}]}], 
  ";"}], "\[IndentingNewLine]", 
 RowBox[{
  RowBox[{"genotypesExt", "=", 
   RowBox[{"Map", "[", 
    RowBox[{"x", ",", 
     RowBox[{"Pick", "[", 
      RowBox[{"genotypes", ",", "malleles"}], "]"}]}], "]"}]}], 
  ";"}], "\[IndentingNewLine]", 
 RowBox[{
  RowBox[{"differenceExt", "=", 
   RowBox[{"recursionsExt", "-", "genotypesExt"}]}], 
  ";"}], "\[IndentingNewLine]", 
 RowBox[{
  RowBox[{"jacobExtFull", "=", 
   RowBox[{"Factor", "[", 
    RowBox[{
     RowBox[{
      RowBox[{"Transpose", "[", 
       RowBox[{"Map", "[", 
        RowBox[{
         RowBox[{
          RowBox[{"D", "[", 
           RowBox[{"recursionsExt", ",", "#"}], "]"}], "&"}], ",", 
         "genotypesExt"}], "]"}], "]"}], "/.", "qFreplace"}], "/.", 
     RowBox[{
      RowBox[{"x", "[", 
       RowBox[{"{", 
        RowBox[{"i_", ",", "j_"}], "}"}], "]"}], "->", "0"}]}], "]"}]}], 
  ";"}]}], "Input",
 CellChangeTimes->{{3.8535868103356447`*^9, 3.853586832813912*^9}, {
  3.853586872998577*^9, 3.853586896878393*^9}, {3.853588070315226*^9, 
  3.853588070787098*^9}, {3.8844138820165453`*^9, 3.884413882596244*^9}},
 CellLabel->
  "In[180]:=",ExpressionUUID->"a0cf6a4d-ed7e-4a3a-97ea-5d5d9e4076c8"],

Cell["\<\
This is a block triangular matrix, where the last three rows are immaterial \
(consisting of mm homozygotes):\
\>", "Text",
 CellChangeTimes->{{3.7410392797548933`*^9, 3.741039311580687*^9}, {
  3.884413914746463*^9, 
  3.884413914969961*^9}},ExpressionUUID->"018398f5-1b1f-4671-9f27-\
f74d0550392f"],

Cell[CellGroupData[{

Cell[BoxData[
 RowBox[{
  RowBox[{
   RowBox[{"jacobExtFull", "[", 
    RowBox[{"[", 
     RowBox[{
      RowBox[{"5", ";;", 
       RowBox[{
        RowBox[{"Dimensions", "[", "jacobExtFull", "]"}], "[", 
        RowBox[{"[", "1", "]"}], "]"}]}], ",", 
      RowBox[{"1", ";;", 
       RowBox[{
        RowBox[{"Dimensions", "[", "jacobExtFull", "]"}], "[", 
        RowBox[{"[", "2", "]"}], "]"}]}]}], "]"}], "]"}], "//", "Factor"}], "//",
   "MatrixForm"}]], "Input",
 CellChangeTimes->{{3.7410382266232243`*^9, 3.741038233253531*^9}, {
   3.74103884521205*^9, 3.74103886208006*^9}, {3.741038910812677*^9, 
   3.741038911173767*^9}, {3.74103927282021*^9, 3.7410392979234257`*^9}, 
   3.741954933699218*^9, 3.853586922785512*^9, {3.853587998069252*^9, 
   3.853588041537518*^9}, {3.853588072817665*^9, 3.85358807463892*^9}},
 CellLabel->
  "In[185]:=",ExpressionUUID->"c8748286-7569-4f4b-b79a-fc738c0e091c"],

Cell[BoxData[
 TagBox[
  RowBox[{"(", "\[NoBreak]", GridBox[{
     {"0", "0", "0", "0", "0", "0", "0"},
     {"0", "0", "0", "0", "0", "0", "0"},
     {"0", "0", "0", "0", "0", "0", "0"}
    },
    GridBoxAlignment->{"Columns" -> {{Center}}, "Rows" -> {{Baseline}}},
    GridBoxSpacings->{"Columns" -> {
        Offset[0.27999999999999997`], {
         Offset[0.7]}, 
        Offset[0.27999999999999997`]}, "Rows" -> {
        Offset[0.2], {
         Offset[0.4]}, 
        Offset[0.2]}}], "\[NoBreak]", ")"}],
  Function[BoxForm`e$, 
   MatrixForm[BoxForm`e$]]]], "Output",
 CellChangeTimes->{
  3.741038233605935*^9, {3.7410388468693523`*^9, 3.741038862494914*^9}, 
   3.741038911926415*^9, {3.741039277421316*^9, 3.7410392982709637`*^9}, 
   3.741039400134799*^9, 3.741954935589867*^9, 3.750772969584941*^9, 
   3.79490202909061*^9, 3.853586923165052*^9, 3.8535879984794083`*^9, 
   3.853588041835994*^9, 3.853588098056901*^9, 3.855054434777882*^9, 
   3.858074810565236*^9, 3.862556879528755*^9, 3.862562398119504*^9, 
   3.8842435016326923`*^9, 3.884253353361184*^9, 3.884413923257093*^9},
 CellLabel->
  "Out[185]//MatrixForm=",ExpressionUUID->"dcdeee9e-5f82-40f7-8e76-\
fce0824a5193"]
}, Open  ]],

Cell["\<\
We can then drop the last three rows and columns, to get a new 4x4 matrix:\
\>", "Text",
 CellChangeTimes->{{3.741039314631535*^9, 
  3.7410393816161757`*^9}},ExpressionUUID->"952f934c-ab28-40ee-afc6-\
9bf0fb81f851"],

Cell[BoxData[
 RowBox[{
  RowBox[{"jacobExt", "=", 
   RowBox[{
    RowBox[{"jacobExtFull", "[", 
     RowBox[{"[", 
      RowBox[{
       RowBox[{"1", ";;", "4"}], ",", 
       RowBox[{"1", ";;", "4"}]}], "]"}], "]"}], "//", "Factor"}]}], 
  ";"}]], "Input",
 CellChangeTimes->{{3.741039362667985*^9, 3.741039372340797*^9}, 
   3.74103942101016*^9, {3.741954953232668*^9, 3.741954960228857*^9}, {
   3.853586930913403*^9, 3.853586932071863*^9}, {3.853588062135531*^9, 
   3.853588077203019*^9}},
 CellLabel->
  "In[186]:=",ExpressionUUID->"9f813f9c-919f-43f8-ab99-72d974036c82"],

Cell["\<\
The leading eigenvalue determining external instability can be found by \
solving the following characteristic polynomial for \[Lambda]:\
\>", "Text",
 CellChangeTimes->{{3.555424721485894*^9, 3.555424757692873*^9}, {
  3.884413931511264*^9, 
  3.88441393662495*^9}},ExpressionUUID->"45c8f35e-4989-4870-acde-\
dc237e9c9014"],

Cell[BoxData[
 RowBox[{
  RowBox[{"charpoly", "=", 
   RowBox[{"Det", "[", 
    RowBox[{
     RowBox[{
      RowBox[{"IdentityMatrix", "[", "4", "]"}], "*", "\[Lambda]"}], "-", 
     "jacobExt"}], "]"}]}], ";"}]], "Input",
 CellChangeTimes->{{3.7410396477595263`*^9, 3.741039650636496*^9}, 
   3.8535880889320908`*^9},
 CellLabel->
  "In[187]:=",ExpressionUUID->"178eee5d-1127-4f8a-8f1b-4be7682cdf80"],

Cell["\<\
If the m allele increases in frequency when rare (\[Lambda]>1), then it \
invades and the polyandry rate evolves. \
\>", "Text",
 CellChangeTimes->{{3.8844139481765213`*^9, 
  3.884413971887298*^9}},ExpressionUUID->"40bd8c3c-7641-470d-a6bd-\
66849c6cd665"]
}, Open  ]],

Cell[CellGroupData[{

Cell["Modifier evolution with balancing selection", "Subsubsection",
 CellChangeTimes->{{3.519594387498744*^9, 3.5195943887794933`*^9}, {
   3.552400585822096*^9, 3.5524005913040752`*^9}, {3.555439645415423*^9, 
   3.555439657472579*^9}, {3.555439762117467*^9, 3.5554397644443607`*^9}, {
   3.583409205344407*^9, 3.583409219378725*^9}, {3.583535863361376*^9, 
   3.583535863967887*^9}, {3.599229680990951*^9, 3.599229685468439*^9}, 
   3.5992300790535183`*^9, {3.7419566309455843`*^9, 3.7419566369756536`*^9}, {
   3.742016748591117*^9, 3.742016763427602*^9}, {3.855215739068921*^9, 
   3.855215739542427*^9}, {3.862557061133662*^9, 3.862557071629627*^9}, 
   3.8625613249272957`*^9, {3.8844124850529118`*^9, 3.884412485487833*^9}, {
   3.884413979934157*^9, 3.884413982049301*^9}, {3.884414101186026*^9, 
   3.884414104356201*^9}},ExpressionUUID->"70ef1755-1057-4314-9400-\
ad72ad8c2c24"],

Cell["\<\
We approximate \[Lambda] using our weak selection assumptions and look at \
sequential terms in a Taylor Series approximation. The logic of this analysis \
can be found in Otto & Day (2008) Chapter 12. To leading order, \[Lambda]=1. \
\
\>", "Text",
 CellChangeTimes->{{3.88441415458683*^9, 3.884414155947899*^9}, {
  3.884414224609416*^9, 3.884414301386588*^9}, {3.884414523392392*^9, 
  3.884414557350636*^9}},ExpressionUUID->"0f36b9be-a551-41cf-8355-\
f51d8422fd0c"],

Cell[CellGroupData[{

Cell[BoxData[{
 RowBox[{
  RowBox[{"Normal", "[", 
   RowBox[{"Series", "[", 
    RowBox[{
     RowBox[{
      RowBox[{
       RowBox[{"charpoly", "/.", "fitnessDiffs"}], "/.", "weaksel"}], "/.", 
      RowBox[{"\[Mu]", "->", "0"}]}], ",", 
     RowBox[{"{", 
      RowBox[{"\[Epsilon]", ",", "0", ",", "0"}], "}"}]}], "]"}], "]"}], 
  ";"}], "\[IndentingNewLine]", 
 RowBox[{
  RowBox[{"Solve", "[", 
   RowBox[{
    RowBox[{"%", "\[Equal]", "0"}], ",", "\[Lambda]"}], "]"}], "//", 
  "Flatten"}]}], "Input",
 CellChangeTimes->{{3.741955296677973*^9, 3.741955309462701*^9}, {
   3.7419553582673817`*^9, 3.74195538354562*^9}, {3.741955566348441*^9, 
   3.741955577863262*^9}, {3.853588099583547*^9, 3.853588104335382*^9}, 
   3.862562706237097*^9, {3.8844144617940702`*^9, 3.884414462930874*^9}, 
   3.884414546412293*^9},
 CellLabel->
  "In[198]:=",ExpressionUUID->"8a5a7673-702d-4508-80d2-e0bd8bfe9c0e"],

Cell[BoxData[
 RowBox[{"{", 
  RowBox[{
   RowBox[{"\[Lambda]", "\[Rule]", "0"}], ",", 
   RowBox[{"\[Lambda]", "\[Rule]", "0"}], ",", 
   RowBox[{"\[Lambda]", "\[Rule]", "1"}], ",", 
   RowBox[{"\[Lambda]", "\[Rule]", 
    RowBox[{"1", "-", "r"}]}]}], "}"}]], "Output",
 CellChangeTimes->{
  3.741955301853792*^9, {3.741955375188375*^9, 3.74195538419326*^9}, 
   3.741955579150091*^9, {3.794902027603118*^9, 3.794902031996521*^9}, 
   3.8625569809872828`*^9, {3.8625627025943527`*^9, 3.862562715819723*^9}, 
   3.884414090915949*^9, 3.884414558262809*^9},
 CellLabel->
  "Out[199]=",ExpressionUUID->"fedbd56a-6bc8-41bd-80aa-7ebd96d095fa"]
}, Open  ]],

Cell["\<\
Here, we input the equilibrium solution from qsol. We have tried including \
terms in q to order \[Epsilon] and terms in F to order \[Epsilon]^2 to \
confirm that these don\[CloseCurlyQuote]t affect \[Lambda]. \
\>", "Text",
 CellChangeTimes->{{3.8844144533326607`*^9, 3.884414453636368*^9}, {
  3.884414559397705*^9, 3.8844146061964273`*^9}, {3.8844146571430607`*^9, 
  3.884414684293481*^9}},ExpressionUUID->"43f29f77-bc93-48fd-8956-\
558a587cebd2"],

Cell[CellGroupData[{

Cell[BoxData[{
 RowBox[{
  RowBox[{"Normal", "[", 
   RowBox[{"Series", "[", 
    RowBox[{
     RowBox[{"(", 
      RowBox[{
       RowBox[{
        RowBox[{
         RowBox[{
          RowBox[{
           RowBox[{"charpoly", "/.", 
            RowBox[{"\[Lambda]", "\[Rule]", 
             RowBox[{"1", "+", 
              RowBox[{"\[Delta]\[Lambda]1", "*", "\[Epsilon]"}]}]}]}], "/.", 
           "fitnessDiffs"}], "/.", "weaksel"}], "/.", 
         RowBox[{"\[Mu]", "->", "0"}]}], "/.", 
        RowBox[{"q", "\[Rule]", 
         RowBox[{"(", 
          RowBox[{"q", "/.", 
           RowBox[{"qsol", "[", 
            RowBox[{"[", "3", "]"}], "]"}]}], ")"}]}]}], "/.", 
       RowBox[{"F", "\[Rule]", "0"}]}], ")"}], ",", 
     RowBox[{"{", 
      RowBox[{"\[Epsilon]", ",", "0", ",", "1"}], "}"}]}], "]"}], "]"}], 
  ";"}], "\[IndentingNewLine]", 
 RowBox[{"\[Delta]\[Lambda]1solExt", "=", 
  RowBox[{"Flatten", "[", 
   RowBox[{"Factor", "[", 
    RowBox[{"Solve", "[", 
     RowBox[{
      RowBox[{"%", "\[Equal]", "0"}], ",", "\[Delta]\[Lambda]1"}], "]"}], 
    "]"}], "]"}]}]}], "Input",
 CellChangeTimes->{{3.7419553990341682`*^9, 3.741955436473411*^9}, {
   3.7419554822595778`*^9, 3.741955494749844*^9}, {3.741955530954372*^9, 
   3.741955558500575*^9}, {3.741955606721136*^9, 3.7419556293171062`*^9}, 
   3.741955664469604*^9, {3.741955828130251*^9, 3.74195583313288*^9}, 
   3.853588125771883*^9, 3.862556916209756*^9, 3.88441445802011*^9, 
   3.884414549297521*^9, {3.8844146093643837`*^9, 3.88441465381558*^9}},
 CellLabel->
  "In[206]:=",ExpressionUUID->"9fd865c4-9bb7-402c-8810-e2a5d5bb9e16"],

Cell[BoxData[
 RowBox[{"{", 
  RowBox[{"\[Delta]\[Lambda]1", "\[Rule]", "0"}], "}"}]], "Output",
 CellChangeTimes->{{3.7419554130310802`*^9, 3.74195544100296*^9}, 
   3.7419555137197533`*^9, {3.74195558946978*^9, 3.741955630134413*^9}, 
   3.741955665796076*^9, 3.741955835388843*^9, {3.794902027615727*^9, 
   3.79490203603799*^9}, 3.853588154086005*^9, 3.8625627560601397`*^9, 
   3.8844141287395678`*^9, {3.884414610225869*^9, 3.8844146161458883`*^9}, 
   3.884414646194499*^9, 3.884414684881399*^9},
 CellLabel->
  "Out[207]=",ExpressionUUID->"872d91b5-94c6-464c-b086-ee2d6883b18f"]
}, Open  ]],

Cell[CellGroupData[{

Cell[BoxData[{
 RowBox[{
  RowBox[{"Normal", "[", 
   RowBox[{"Series", "[", 
    RowBox[{
     RowBox[{"(", 
      RowBox[{
       RowBox[{
        RowBox[{
         RowBox[{
          RowBox[{
           RowBox[{"charpoly", "/.", 
            RowBox[{"\[Lambda]", "\[Rule]", 
             RowBox[{"1", "+", 
              RowBox[{"\[Delta]\[Lambda]2", "*", 
               RowBox[{"\[Epsilon]", "^", "2"}]}]}]}]}], "/.", 
           "fitnessDiffs"}], "/.", "weaksel"}], "/.", 
         RowBox[{"\[Mu]", "->", "0"}]}], "/.", 
        RowBox[{"q", "\[Rule]", 
         RowBox[{"(", 
          RowBox[{"q", "/.", 
           RowBox[{"qsol", "[", 
            RowBox[{"[", "3", "]"}], "]"}]}], ")"}]}]}], "/.", 
       RowBox[{"F", "\[Rule]", "0"}]}], ")"}], ",", 
     RowBox[{"{", 
      RowBox[{"\[Epsilon]", ",", "0", ",", "2"}], "}"}]}], "]"}], "]"}], 
  ";"}], "\[IndentingNewLine]", 
 RowBox[{"\[Delta]\[Lambda]2solExt", "=", 
  RowBox[{"Flatten", "[", 
   RowBox[{"Factor", "[", 
    RowBox[{"Solve", "[", 
     RowBox[{
      RowBox[{"%", "\[Equal]", "0"}], ",", "\[Delta]\[Lambda]2"}], "]"}], 
    "]"}], "]"}]}]}], "Input",
 CellChangeTimes->{{3.853597565989265*^9, 3.853597581527001*^9}, 
   3.853598086566403*^9, {3.8535985281424932`*^9, 3.853598528874877*^9}, {
   3.862561351421946*^9, 3.862561352141903*^9}, {3.884414433417536*^9, 
   3.8844144345833483`*^9}, 3.884414696829217*^9, {3.884415249149362*^9, 
   3.884415249377844*^9}, {3.884416042322146*^9, 3.884416046616355*^9}, 
   3.8844222542246304`*^9},
 CellLabel->
  "In[212]:=",ExpressionUUID->"2ab9fbd8-da29-4959-af7a-5fc72d18e7cb"],

Cell[BoxData[
 RowBox[{"{", 
  RowBox[{"\[Delta]\[Lambda]2", "\[Rule]", 
   RowBox[{"-", 
    RowBox[{"(", 
     RowBox[{
      RowBox[{"(", 
       RowBox[{
        RowBox[{"(", 
         RowBox[{"\[Delta]Wahet", "-", "\[Delta]WAhet"}], ")"}], " ", 
        RowBox[{"(", 
         RowBox[{
          RowBox[{"\[Delta]Waaf", " ", "\[Delta]Wahet"}], "-", 
          RowBox[{"\[Delta]WAAf", " ", "\[Delta]Wahet"}], "+", 
          RowBox[{"\[Delta]Waam", " ", "\[Delta]Wahet"}], "-", 
          RowBox[{"\[Delta]WAAm", " ", "\[Delta]Wahet"}], "+", 
          SuperscriptBox["\[Delta]Wahet", "2"], "+", 
          RowBox[{"\[Delta]Waaf", " ", "\[Delta]WAhet"}], "-", 
          RowBox[{"\[Delta]WAAf", " ", "\[Delta]WAhet"}], "+", 
          RowBox[{"\[Delta]Waam", " ", "\[Delta]WAhet"}], "-", 
          RowBox[{"\[Delta]WAAm", " ", "\[Delta]WAhet"}], "-", 
          SuperscriptBox["\[Delta]WAhet", "2"], "-", 
          RowBox[{"2", " ", "\[Delta]WAaf", " ", "\[Delta]Wahom"}], "+", 
          RowBox[{"2", " ", "\[Delta]WAAf", " ", "\[Delta]Wahom"}], "-", 
          RowBox[{"2", " ", "\[Delta]WAam", " ", "\[Delta]Wahom"}], "+", 
          RowBox[{"2", " ", "\[Delta]WAAm", " ", "\[Delta]Wahom"}], "-", 
          RowBox[{"\[Delta]Wahet", " ", "\[Delta]Wahom"}], "+", 
          RowBox[{"\[Delta]WAhet", " ", "\[Delta]Wahom"}], "-", 
          RowBox[{"2", " ", "\[Delta]Waaf", " ", "\[Delta]WAhom"}], "+", 
          RowBox[{"2", " ", "\[Delta]WAaf", " ", "\[Delta]WAhom"}], "-", 
          RowBox[{"2", " ", "\[Delta]Waam", " ", "\[Delta]WAhom"}], "+", 
          RowBox[{"2", " ", "\[Delta]WAam", " ", "\[Delta]WAhom"}], "-", 
          RowBox[{"\[Delta]Wahet", " ", "\[Delta]WAhom"}], "+", 
          RowBox[{"\[Delta]WAhet", " ", "\[Delta]WAhom"}]}], ")"}], " ", 
        RowBox[{"(", 
         RowBox[{
          RowBox[{"-", "\[CapitalPi]Mm"}], "+", "\[CapitalPi]MM"}], ")"}], 
        " ", 
        RowBox[{"(", 
         RowBox[{
          RowBox[{
           RowBox[{"-", "2"}], " ", "\[Delta]Waaf"}], "+", 
          RowBox[{"2", " ", "\[Delta]WAaf"}], "-", 
          RowBox[{"2", " ", "\[Delta]Waam"}], "+", 
          RowBox[{"2", " ", "\[Delta]WAam"}], "-", "\[Delta]Wahet", "+", 
          "\[Delta]WAhet", "+", 
          RowBox[{"\[Delta]Wahet", " ", "\[CapitalPi]MM"}], "+", 
          RowBox[{"\[Delta]WAhet", " ", "\[CapitalPi]MM"}], "-", 
          RowBox[{"2", " ", "\[Delta]Wahom", " ", "\[CapitalPi]MM"}]}], ")"}],
         " ", 
        RowBox[{"(", 
         RowBox[{
          RowBox[{"2", " ", "\[Delta]WAaf"}], "-", 
          RowBox[{"2", " ", "\[Delta]WAAf"}], "+", 
          RowBox[{"2", " ", "\[Delta]WAam"}], "-", 
          RowBox[{"2", " ", "\[Delta]WAAm"}], "+", "\[Delta]Wahet", "-", 
          "\[Delta]WAhet", "+", 
          RowBox[{"\[Delta]Wahet", " ", "\[CapitalPi]MM"}], "+", 
          RowBox[{"\[Delta]WAhet", " ", "\[CapitalPi]MM"}], "-", 
          RowBox[{"2", " ", "\[Delta]WAhom", " ", "\[CapitalPi]MM"}]}], 
         ")"}]}], ")"}], "/", 
      RowBox[{"(", 
       RowBox[{"32", " ", 
        SuperscriptBox[
         RowBox[{"(", 
          RowBox[{
           RowBox[{"-", "\[Delta]Waaf"}], "+", 
           RowBox[{"2", " ", "\[Delta]WAaf"}], "-", "\[Delta]WAAf", "-", 
           "\[Delta]Waam", "+", 
           RowBox[{"2", " ", "\[Delta]WAam"}], "-", "\[Delta]WAAm", "+", 
           RowBox[{"\[Delta]Wahet", " ", "\[CapitalPi]MM"}], "+", 
           RowBox[{"\[Delta]WAhet", " ", "\[CapitalPi]MM"}], "-", 
           RowBox[{"\[Delta]Wahom", " ", "\[CapitalPi]MM"}], "-", 
           RowBox[{"\[Delta]WAhom", " ", "\[CapitalPi]MM"}]}], ")"}], "3"]}], 
       ")"}]}], ")"}]}]}], "}"}]], "Output",
 CellChangeTimes->{3.853598062885041*^9, 3.853600196277669*^9, 
  3.8625635462169647`*^9, 3.862566252752503*^9, 3.884414437637567*^9, 
  3.8844152465940113`*^9, 3.884415941489524*^9, 3.8844229744940042`*^9},
 CellLabel->
  "Out[213]=",ExpressionUUID->"4115435f-b5f4-493b-8b09-c39aa34458e7"]
}, Open  ]],

Cell["Re-written as ", "Text",
 CellChangeTimes->{{3.8538292598008013`*^9, 3.853829262568647*^9}, {
  3.853829303934711*^9, 3.853829312811111*^9}, {3.853829361989881*^9, 
  3.853829441603503*^9}, {3.884414326653859*^9, 
  3.884414327137672*^9}},ExpressionUUID->"02028c41-9a70-46fc-bbbe-\
8e5d2dffd26b"],

Cell[CellGroupData[{

Cell[BoxData[{
 RowBox[{
  RowBox[{
   RowBox[{
    RowBox[{"(", 
     RowBox[{"\[Delta]\[Lambda]2", "/.", "\[Delta]\[Lambda]2solExt"}], ")"}], 
    "/.", 
    RowBox[{
     RowBox[{"Solve", "[", 
      RowBox[{
       RowBox[{"{", 
        RowBox[{
         RowBox[{"(", 
          RowBox[{"q", "/.", 
           RowBox[{"{", 
            RowBox[{
             RowBox[{"q", "\[Rule]", 
              RowBox[{"-", 
               FractionBox[
                RowBox[{
                 RowBox[{"2", " ", "\[Delta]WAaf"}], "-", 
                 RowBox[{"2", " ", "\[Delta]WAAf"}], "+", 
                 RowBox[{"2", " ", "\[Delta]WAam"}], "-", 
                 RowBox[{"2", " ", "\[Delta]WAAm"}], "+", "\[Delta]Wahet", 
                 "-", "\[Delta]WAhet", "+", 
                 RowBox[{"\[Delta]Wahet", " ", "\[CapitalPi]MM"}], "+", 
                 RowBox[{"\[Delta]WAhet", " ", "\[CapitalPi]MM"}], "-", 
                 RowBox[{"2", " ", "\[Delta]WAhom", " ", "\[CapitalPi]MM"}]}], 
                RowBox[{"2", " ", 
                 RowBox[{"(", 
                  RowBox[{"\[Delta]Waaf", "-", 
                   RowBox[{"2", " ", "\[Delta]WAaf"}], "+", "\[Delta]WAAf", 
                   "+", "\[Delta]Waam", "-", 
                   RowBox[{"2", " ", "\[Delta]WAam"}], "+", "\[Delta]WAAm", 
                   "-", 
                   RowBox[{"\[Delta]Wahet", " ", "\[CapitalPi]MM"}], "-", 
                   RowBox[{"\[Delta]WAhet", " ", "\[CapitalPi]MM"}], "+", 
                   RowBox[{"\[Delta]Wahom", " ", "\[CapitalPi]MM"}], "+", 
                   RowBox[{"\[Delta]WAhom", " ", "\[CapitalPi]MM"}]}], 
                  ")"}]}]]}]}], ",", 
             RowBox[{"\[Delta]F", "\[Rule]", "0"}]}], "}"}]}], ")"}], "==", 
         "q"}], "}"}], ",", 
       RowBox[{"{", "\[Delta]WAAm", "}"}]}], "]"}], "[", 
     RowBox[{"[", "1", "]"}], "]"}]}], "//", "Simplify"}], 
  ";"}], "\[IndentingNewLine]", 
 RowBox[{" ", 
  RowBox[{
   RowBox[{
    RowBox[{
     RowBox[{"-", "q"}], 
     RowBox[{"(", 
      RowBox[{"1", "-", "q"}], ")"}], 
     FractionBox[
      RowBox[{"(", 
       RowBox[{"\[CapitalPi]Mm", "-", "\[CapitalPi]MM"}], ")"}], "2"], " ", 
     FractionBox[
      RowBox[{"(", 
       RowBox[{"\[Delta]WAhet", "-", "\[Delta]Wahet"}], ")"}], "2"], " ", 
     RowBox[{"(", 
      RowBox[{
       RowBox[{
        RowBox[{"(", 
         RowBox[{"1", "-", "q"}], ")"}], 
        RowBox[{"(", " ", 
         RowBox[{"\[Delta]WAhom", "-", 
          FractionBox[
           RowBox[{"(", 
            RowBox[{"\[Delta]Wahet", "+", "\[Delta]WAhet"}], ")"}], "2"]}], 
         ")"}]}], "+", 
       RowBox[{"q", 
        RowBox[{"(", 
         RowBox[{
          FractionBox[
           RowBox[{"(", 
            RowBox[{"\[Delta]Wahet", "+", "\[Delta]WAhet"}], ")"}], "2"], "-",
           "\[Delta]Wahom"}], ")"}]}]}], ")"}]}], "-", "%"}], "//", 
   "Simplify"}]}]}], "Input",
 CellChangeTimes->{{3.853826332421781*^9, 3.853826344171975*^9}, {
   3.853826387497375*^9, 3.853826405699915*^9}, 3.853828241972465*^9, {
   3.853828322149304*^9, 3.853828322393701*^9}, {3.85382905832447*^9, 
   3.8538291743800573`*^9}, {3.853829267464344*^9, 3.853829294542655*^9}, 
   3.85511824745026*^9, {3.862569079620129*^9, 3.86256914961417*^9}, {
   3.8625692019469852`*^9, 3.862569207732142*^9}, {3.862569444630032*^9, 
   3.862569500365334*^9}, {3.862570066983613*^9, 3.862570116601*^9}, {
   3.862570156627117*^9, 3.862570202694912*^9}, {3.884414340313365*^9, 
   3.88441434255011*^9}, {3.8844248984194803`*^9, 3.884424921768852*^9}, 
   3.884424970410328*^9, {3.88442504111762*^9, 3.8844250578980722`*^9}, {
   3.884425127876144*^9, 3.8844251317453947`*^9}},
 CellLabel->
  "In[547]:=",ExpressionUUID->"5702919c-70ee-4775-a41d-c7166b03159a"],

Cell[BoxData["0"], "Output",
 CellChangeTimes->{
  3.8625692974240417`*^9, {3.862569465424768*^9, 3.862569500635098*^9}, {
   3.8625700927935467`*^9, 3.862570116892222*^9}, {3.8625701758867493`*^9, 
   3.862570202983132*^9}, 3.88442305661637*^9, {3.884424928461385*^9, 
   3.884424971748577*^9}, 3.8844250583919888`*^9, 3.884425225042183*^9},
 CellLabel->
  "Out[548]=",ExpressionUUID->"a9d56372-e809-4504-995d-a998533cac04"]
}, Open  ]]
}, Open  ]],

Cell[CellGroupData[{

Cell["Modifier evolution with mutation selection balance", "Subsubsection",
 CellChangeTimes->{{3.519594387498744*^9, 3.5195943887794933`*^9}, {
   3.552400585822096*^9, 3.5524005913040752`*^9}, {3.555439645415423*^9, 
   3.555439657472579*^9}, {3.555439762117467*^9, 3.5554397644443607`*^9}, {
   3.583409205344407*^9, 3.583409219378725*^9}, {3.583535863361376*^9, 
   3.583535863967887*^9}, {3.599229680990951*^9, 3.599229685468439*^9}, 
   3.5992300790535183`*^9, {3.7419566309455843`*^9, 3.7419566369756536`*^9}, 
   3.74196014934651*^9, {3.7419614853491697`*^9, 3.741961485687533*^9}, {
   3.74201952123219*^9, 3.7420195251414347`*^9}, {3.855215743332448*^9, 
   3.855215744592773*^9}, {3.8625570745988827`*^9, 3.862557074784689*^9}, {
   3.862570260900962*^9, 3.862570262093773*^9}, {3.8844124883460493`*^9, 
   3.884412488720779*^9}, {3.8844141184137077`*^9, 
   3.884414121863714*^9}},ExpressionUUID->"729c2f20-2d53-477d-9c82-\
64c50f27d3d9"],

Cell["\<\
As above, we approximate \[Lambda] using our weak selection and weak mutation \
assumptions and look at sequential terms in a Taylor Series approximation. \
The logic of this analysis can be found in Otto & Day (2008) Chapter 12. To \
leading order, \[Lambda]=1. \
\>", "Text",
 CellChangeTimes->{{3.8844258663356543`*^9, 
  3.884425878047634*^9}},ExpressionUUID->"94870cff-77d2-433e-9afc-\
7007f3f3a85e"],

Cell[CellGroupData[{

Cell[BoxData[{
 RowBox[{
  RowBox[{"Normal", "[", 
   RowBox[{"Series", "[", 
    RowBox[{
     RowBox[{
      RowBox[{
       RowBox[{
        RowBox[{"charpoly", "/.", 
         RowBox[{"\[Mu]", "\[Rule]", 
          RowBox[{
           RowBox[{"\[Epsilon]", "^", "3"}], " ", "\[Mu]"}]}]}], "/.", 
        "fitnessDiffs"}], "/.", "weaksel"}], "/.", 
      RowBox[{"F", "\[Rule]", 
       RowBox[{"\[Delta]F2", "*", 
        RowBox[{"\[Epsilon]", "^", "2"}]}]}]}], ",", 
     RowBox[{"{", 
      RowBox[{"\[Epsilon]", ",", "0", ",", "0"}], "}"}]}], "]"}], "]"}], 
  ";"}], "\[IndentingNewLine]", 
 RowBox[{
  RowBox[{"Solve", "[", 
   RowBox[{
    RowBox[{"%", "\[Equal]", "0"}], ",", "\[Lambda]"}], "]"}], "//", 
  "Flatten"}]}], "Input",
 CellChangeTimes->{{3.741955296677973*^9, 3.741955309462701*^9}, {
   3.7419553582673817`*^9, 3.74195538354562*^9}, {3.741955566348441*^9, 
   3.741955577863262*^9}, {3.741960157931432*^9, 3.7419601609312153`*^9}, {
   3.853840154231419*^9, 3.853840170554467*^9}, {3.8538411658151913`*^9, 
   3.853841169184354*^9}, {3.884253321797914*^9, 3.884253321876548*^9}, 
   3.884253428596066*^9},
 CellLabel->
  "In[216]:=",ExpressionUUID->"f07d5289-d4ca-4b58-883b-93f67902050e"],

Cell[BoxData[
 RowBox[{"{", 
  RowBox[{
   RowBox[{"\[Lambda]", "\[Rule]", "0"}], ",", 
   RowBox[{"\[Lambda]", "\[Rule]", "0"}], ",", 
   RowBox[{"\[Lambda]", "\[Rule]", "1"}], ",", 
   RowBox[{"\[Lambda]", "\[Rule]", 
    RowBox[{"1", "-", "r"}]}]}], "}"}]], "Output",
 CellChangeTimes->{
  3.741955301853792*^9, {3.741955375188375*^9, 3.74195538419326*^9}, 
   3.741955579150091*^9, 3.741960164050364*^9, 3.741961957582623*^9, 
   3.742018644212553*^9, 3.7420190488028107`*^9, 3.7949018350413113`*^9, 
   3.794902112483734*^9, 3.853840176544341*^9, 3.853841184137149*^9, 
   3.855054706386497*^9, 3.862566259548108*^9, 3.884243522834325*^9, 
   3.884253374720133*^9, 3.884424121232277*^9},
 CellLabel->
  "Out[217]=",ExpressionUUID->"b13f5a32-4a3b-47f9-a58d-71e7d8186175"]
}, Open  ]],

Cell[CellGroupData[{

Cell[BoxData[{
 RowBox[{
  RowBox[{"Normal", "[", 
   RowBox[{"Series", "[", 
    RowBox[{
     RowBox[{"(", 
      RowBox[{
       RowBox[{
        RowBox[{
         RowBox[{
          RowBox[{"charpoly", "/.", 
           RowBox[{"\[Lambda]", "\[Rule]", 
            RowBox[{"1", "+", 
             RowBox[{"\[Delta]\[Lambda]1", "*", "\[Epsilon]"}]}]}]}], "/.", 
          RowBox[{"\[Mu]", "\[Rule]", 
           RowBox[{
            RowBox[{"\[Epsilon]", "^", "3"}], " ", "\[Mu]"}]}]}], "/.", 
         "fitnessDiffs"}], "/.", "weaksel"}], "/.", 
       RowBox[{"F", "\[Rule]", "0"}]}], ")"}], ",", 
     RowBox[{"{", 
      RowBox[{"\[Epsilon]", ",", "0", ",", "1"}], "}"}]}], "]"}], "]"}], 
  ";"}], "\[IndentingNewLine]", 
 RowBox[{"\[Delta]\[Lambda]1solExtMS", "=", 
  RowBox[{"Flatten", "[", 
   RowBox[{"Factor", "[", 
    RowBox[{"Solve", "[", 
     RowBox[{
      RowBox[{"%", "\[Equal]", "0"}], ",", "\[Delta]\[Lambda]1"}], "]"}], 
    "]"}], "]"}]}]}], "Input",
 CellChangeTimes->{{3.7419553990341682`*^9, 3.741955436473411*^9}, {
   3.7419554822595778`*^9, 3.741955494749844*^9}, {3.741955530954372*^9, 
   3.741955558500575*^9}, {3.741955606721136*^9, 3.7419556293171062`*^9}, 
   3.741955664469604*^9, {3.741955828130251*^9, 3.74195583313288*^9}, {
   3.741960169812664*^9, 3.741960176752598*^9}, {3.741960952543406*^9, 
   3.741960991690939*^9}, {3.853840199640944*^9, 3.853840233274399*^9}, {
   3.8550547080614357`*^9, 3.855054734819397*^9}, 3.884253324565527*^9, 
   3.8842534202387047`*^9, 3.884424135032138*^9},
 CellLabel->
  "In[220]:=",ExpressionUUID->"2054834b-f67e-4a9c-83af-0e570a717612"],

Cell[BoxData[
 RowBox[{"{", 
  RowBox[{"\[Delta]\[Lambda]1", "\[Rule]", "0"}], "}"}]], "Output",
 CellChangeTimes->{{3.7419554130310802`*^9, 3.74195544100296*^9}, 
   3.7419555137197533`*^9, {3.74195558946978*^9, 3.741955630134413*^9}, 
   3.741955665796076*^9, 3.741955835388843*^9, 3.7419601821532*^9, 
   3.741961000165745*^9, 3.7419619914583282`*^9, 3.7420186895231256`*^9, 
   3.742019083941658*^9, 3.794901835125217*^9, 3.7949021157710238`*^9, {
   3.8538402231012793`*^9, 3.853840238312233*^9}, {3.855054724524913*^9, 
   3.855054744625925*^9}, 3.862566264997197*^9, 3.884243532752954*^9, 
   3.884253434009461*^9, {3.884424130906707*^9, 3.884424153718569*^9}},
 CellLabel->
  "Out[221]=",ExpressionUUID->"944cee62-0240-43ff-91d9-c2454bf36440"]
}, Open  ]],

Cell[CellGroupData[{

Cell[BoxData[{
 RowBox[{
  RowBox[{"Normal", "[", 
   RowBox[{"Series", "[", 
    RowBox[{
     RowBox[{
      RowBox[{
       RowBox[{"(", 
        RowBox[{
         RowBox[{
          RowBox[{
           RowBox[{
            RowBox[{"charpoly", "/.", 
             RowBox[{"\[Lambda]", "\[Rule]", 
              RowBox[{"1", "+", 
               RowBox[{"\[Delta]\[Lambda]2", "*", 
                RowBox[{"\[Epsilon]", "^", "2"}]}]}]}]}], "/.", 
            RowBox[{"\[Mu]", "\[Rule]", 
             RowBox[{
              RowBox[{"\[Epsilon]", "^", "3"}], " ", "\[Mu]"}]}]}], "/.", 
           "fitnessDiffs"}], "/.", "weaksel"}], "/.", 
         RowBox[{"F", "\[Rule]", "0"}]}], ")"}], "/.", 
       RowBox[{"q", "\[Rule]", 
        RowBox[{"q2", "*", 
         RowBox[{"\[Epsilon]", "^", "2"}]}]}]}], "/.", "qsolMS"}], ",", 
     RowBox[{"{", 
      RowBox[{"\[Epsilon]", ",", "0", ",", "2"}], "}"}]}], "]"}], "]"}], 
  ";"}], "\[IndentingNewLine]", 
 RowBox[{"\[Delta]\[Lambda]2solExtMS", "=", 
  RowBox[{"Flatten", "[", 
   RowBox[{"Factor", "[", 
    RowBox[{"Solve", "[", 
     RowBox[{
      RowBox[{"%", "\[Equal]", "0"}], ",", "\[Delta]\[Lambda]2"}], "]"}], 
    "]"}], "]"}]}]}], "Input",
 CellChangeTimes->{{3.7419558204899597`*^9, 3.741955868862973*^9}, {
   3.741955911657831*^9, 3.741955948723155*^9}, {3.7419601896107817`*^9, 
   3.741960197958736*^9}, {3.741961016983317*^9, 3.741961020322303*^9}, 
   3.7419611229177227`*^9, {3.7420192153163652`*^9, 3.7420192158971853`*^9}, {
   3.855054746327972*^9, 3.855054843927473*^9}, 3.8550549543943777`*^9, {
   3.8550552734916563`*^9, 3.855055276832035*^9}, {3.855055346942864*^9, 
   3.855055353501211*^9}, {3.884253362106608*^9, 3.8842533631642017`*^9}, {
   3.884253409135972*^9, 3.884253411250073*^9}, {3.884424120020543*^9, 
   3.884424142448863*^9}, 3.884424199743003*^9},
 CellLabel->
  "In[225]:=",ExpressionUUID->"8464fd26-6063-422d-9032-184b9342c771"],

Cell[BoxData[
 RowBox[{"{", 
  RowBox[{"\[Delta]\[Lambda]2", "\[Rule]", "0"}], "}"}]], "Output",
 CellChangeTimes->{3.7419558459246807`*^9, 3.7419559387318687`*^9, 
  3.741956010345785*^9, 3.741956077067168*^9, 3.741960252862776*^9, 
  3.741961038133861*^9, 3.741961138288475*^9, 3.741962040350561*^9, 
  3.742019135398513*^9, 3.742019251940195*^9, 3.794901835138084*^9, 
  3.794902117303322*^9, 3.8550548743163223`*^9, 3.8550553871706257`*^9, 
  3.862566286635466*^9, 3.884243571892358*^9, 3.8842534806991043`*^9, 
  3.884424160838977*^9, 3.884424217647325*^9},
 CellLabel->
  "Out[226]=",ExpressionUUID->"fbd67b0b-a006-48d4-ad17-40b838493004"]
}, Open  ]],

Cell[CellGroupData[{

Cell[BoxData[{
 RowBox[{
  RowBox[{"Normal", "[", 
   RowBox[{"Series", "[", 
    RowBox[{
     RowBox[{
      RowBox[{
       RowBox[{"(", 
        RowBox[{
         RowBox[{
          RowBox[{
           RowBox[{
            RowBox[{"charpoly", "/.", 
             RowBox[{"\[Lambda]", "\[Rule]", 
              RowBox[{"1", "+", 
               RowBox[{"\[Delta]\[Lambda]3", "*", 
                RowBox[{"\[Epsilon]", "^", "3"}]}]}]}]}], "/.", 
            RowBox[{"\[Mu]", "\[Rule]", 
             RowBox[{
              RowBox[{"\[Epsilon]", "^", "3"}], " ", "\[Mu]"}]}]}], "/.", 
           "fitnessDiffs"}], "/.", "weaksel"}], "/.", 
         RowBox[{"F", "\[Rule]", "0"}]}], ")"}], "/.", 
       RowBox[{"q", "\[Rule]", 
        RowBox[{"q2", "*", 
         RowBox[{"\[Epsilon]", "^", "2"}]}]}]}], "/.", "qsolMS"}], ",", 
     RowBox[{"{", 
      RowBox[{"\[Epsilon]", ",", "0", ",", "3"}], "}"}]}], "]"}], "]"}], 
  ";"}], "\[IndentingNewLine]", 
 RowBox[{"\[Delta]\[Lambda]3solExt", "=", 
  RowBox[{"Flatten", "[", 
   RowBox[{"Factor", "[", 
    RowBox[{"Solve", "[", 
     RowBox[{
      RowBox[{"%", "\[Equal]", "0"}], ",", "\[Delta]\[Lambda]3"}], "]"}], 
    "]"}], "]"}]}]}], "Input",
 CellChangeTimes->{{3.7420192612128983`*^9, 3.742019295803253*^9}, {
   3.855054966971601*^9, 3.855054988526075*^9}, {3.8550550267563953`*^9, 
   3.855055026866933*^9}, 3.855055127364105*^9, 3.855055371498706*^9, 
   3.855056378226781*^9, 3.862561417572206*^9, {3.884253365571672*^9, 
   3.884253412565209*^9}, {3.8842539422289963`*^9, 3.884253942420309*^9}, {
   3.884424188742736*^9, 3.884424208776265*^9}, {3.884424255506981*^9, 
   3.8844242557630377`*^9}},
 CellLabel->
  "In[234]:=",ExpressionUUID->"95a8c6c6-f67f-4565-8956-722b38f90d79"],

Cell[BoxData[
 RowBox[{"{", 
  RowBox[{"\[Delta]\[Lambda]3", "\[Rule]", "0"}], "}"}]], "Output",
 CellChangeTimes->{3.7420193328093853`*^9, 3.794901835183976*^9, 
  3.794902189980221*^9, 3.855055021500473*^9, 3.8550550588347473`*^9, 
  3.855055159278448*^9, 3.8550554425825577`*^9, 3.855056415964167*^9, 
  3.862566313594458*^9, 3.8842436195673532`*^9, 3.8842535334813747`*^9, 
  3.884253978175455*^9, 3.884424231936013*^9, 3.884424269159422*^9},
 CellLabel->
  "Out[235]=",ExpressionUUID->"229712d2-3e91-410a-9692-c7cd2bb54be8"]
}, Open  ]],

Cell[CellGroupData[{

Cell[BoxData[{
 RowBox[{
  RowBox[{"Normal", "[", 
   RowBox[{"Series", "[", 
    RowBox[{
     RowBox[{
      RowBox[{
       RowBox[{"(", 
        RowBox[{
         RowBox[{
          RowBox[{
           RowBox[{"charpoly", "/.", 
            RowBox[{"\[Lambda]", "\[Rule]", 
             RowBox[{"1", "+", 
              RowBox[{"\[Delta]\[Lambda]4", "*", 
               RowBox[{"\[Epsilon]", "^", "4"}]}]}]}]}], "/.", 
           RowBox[{"\[Mu]", "\[Rule]", 
            RowBox[{
             RowBox[{"\[Epsilon]", "^", "3"}], " ", "\[Mu]"}]}]}], "/.", 
          "fitnessDiffs"}], "/.", "weaksel"}], ")"}], "/.", 
       RowBox[{"F", "->", "0"}]}], "/.", 
      RowBox[{"q", "\[Rule]", 
       RowBox[{"(", 
        RowBox[{
         RowBox[{"q2", "*", 
          RowBox[{"\[Epsilon]", "^", "2"}]}], "/.", "qsolMS"}], ")"}]}]}], 
     ",", 
     RowBox[{"{", 
      RowBox[{"\[Epsilon]", ",", "0", ",", "4"}], "}"}]}], "]"}], "]"}], 
  ";"}], "\[IndentingNewLine]", 
 RowBox[{"\[Delta]\[Lambda]4solExt", "=", 
  RowBox[{"Flatten", "[", 
   RowBox[{"Factor", "[", 
    RowBox[{"Solve", "[", 
     RowBox[{
      RowBox[{"%", "\[Equal]", "0"}], ",", "\[Delta]\[Lambda]4"}], "]"}], 
    "]"}], "]"}]}]}], "Input",
 CellChangeTimes->{{3.884254074663466*^9, 3.884254092967286*^9}, {
  3.884254142462236*^9, 3.884254142540607*^9}, {3.88425435756559*^9, 
  3.884254376657943*^9}, {3.884255165164818*^9, 3.884255166121203*^9}},
 CellLabel->
  "In[229]:=",ExpressionUUID->"d4c914fe-3104-498b-8a8f-55b7c00f9692"],

Cell[BoxData[
 RowBox[{"{", 
  RowBox[{"\[Delta]\[Lambda]4", "\[Rule]", 
   FractionBox[
    RowBox[{
     RowBox[{"(", 
      RowBox[{"\[Delta]Wahet", "+", "\[Delta]WAhet", "-", 
       RowBox[{"2", " ", "\[Delta]WAhom"}]}], ")"}], " ", "\[Mu]", " ", 
     RowBox[{"(", 
      RowBox[{
       RowBox[{"-", "\[CapitalPi]Mm"}], "+", "\[CapitalPi]MM"}], ")"}], " ", 
     RowBox[{"(", 
      RowBox[{
       RowBox[{"2", " ", "\[Delta]WAaf"}], "-", 
       RowBox[{"2", " ", "\[Delta]WAAf"}], "+", 
       RowBox[{"2", " ", "\[Delta]WAam"}], "-", 
       RowBox[{"2", " ", "\[Delta]WAAm"}], "+", 
       RowBox[{"\[Delta]Wahet", " ", "\[CapitalPi]MM"}], "+", 
       RowBox[{"\[Delta]WAhet", " ", "\[CapitalPi]MM"}], "-", 
       RowBox[{"2", " ", "\[Delta]WAhom", " ", "\[CapitalPi]MM"}]}], ")"}]}], 
    
    RowBox[{"2", " ", 
     RowBox[{"(", 
      RowBox[{
       RowBox[{"2", " ", "\[Delta]WAaf"}], "-", 
       RowBox[{"2", " ", "\[Delta]WAAf"}], "+", 
       RowBox[{"2", " ", "\[Delta]WAam"}], "-", 
       RowBox[{"2", " ", "\[Delta]WAAm"}], "+", "\[Delta]Wahet", "-", 
       "\[Delta]WAhet", "+", 
       RowBox[{"\[Delta]Wahet", " ", "\[CapitalPi]MM"}], "+", 
       RowBox[{"\[Delta]WAhet", " ", "\[CapitalPi]MM"}], "-", 
       RowBox[{"2", " ", "\[Delta]WAhom", " ", "\[CapitalPi]MM"}]}], 
      ")"}]}]]}], "}"}]], "Output",
 CellChangeTimes->{3.8842543562145576`*^9, 3.8842544322339478`*^9, 
  3.8842551831673193`*^9, 3.884424252133288*^9},
 CellLabel->
  "Out[230]=",ExpressionUUID->"8861911b-ff0d-4f49-a47c-ff85af441078"]
}, Open  ]],

Cell["which can be re-written", "Text",
 CellChangeTimes->{{3.884425853110641*^9, 
  3.8844258566078053`*^9}},ExpressionUUID->"0c6691fc-ddd6-4eff-acf6-\
0c6a7ea4e38a"],

Cell[CellGroupData[{

Cell[BoxData[{
 RowBox[{
  RowBox[{
   RowBox[{"q", 
    RowBox[{"(", 
     RowBox[{
      RowBox[{"(", 
       RowBox[{
        RowBox[{"\[Delta]\[Lambda]4", "/.", "\[Delta]\[Lambda]4solExt"}], "/.", 
        RowBox[{"F", "->", "0"}]}], ")"}], "/", 
      RowBox[{"(", 
       RowBox[{"q2", "/.", "qsolMS"}], ")"}]}], ")"}]}], "//", "Simplify"}], 
  ";"}], "\[IndentingNewLine]", 
 RowBox[{" ", 
  RowBox[{
   RowBox[{
    RowBox[{"q", " ", 
     FractionBox[
      RowBox[{"(", 
       RowBox[{"\[CapitalPi]Mm", "-", "\[CapitalPi]MM"}], ")"}], "2"], 
     RowBox[{"(", 
      RowBox[{"\[Delta]WAhom", "-", 
       FractionBox[
        RowBox[{"(", 
         RowBox[{"\[Delta]Wahet", "+", "\[Delta]WAhet"}], ")"}], "2"]}], " ", 
      ")"}], 
     RowBox[{"(", " ", 
      RowBox[{
       RowBox[{"(", 
        RowBox[{
         RowBox[{"(", 
          RowBox[{"\[Delta]WAAm", "-", "\[Delta]WAam"}], ")"}], "+", 
         RowBox[{"(", 
          RowBox[{"\[Delta]WAAf", "-", "\[Delta]WAaf"}], ")"}]}], ")"}], "+", 
       
       RowBox[{"\[CapitalPi]MM", 
        RowBox[{"(", 
         RowBox[{"\[Delta]WAhom", "-", 
          FractionBox[
           RowBox[{"(", 
            RowBox[{"\[Delta]Wahet", "+", "\[Delta]WAhet"}], ")"}], "2"]}], 
         " ", ")"}]}]}], ")"}]}], ";"}], "//", 
   "Simplify"}]}], "\[IndentingNewLine]", 
 RowBox[{
  RowBox[{"%", "-", "%%"}], "//", "Simplify"}]}], "Input",
 CellChangeTimes->{{3.742019424221753*^9, 3.742019452895232*^9}, 
   3.855055136201314*^9, {3.855056430983225*^9, 3.855056465982992*^9}, {
   3.8550565646680737`*^9, 3.855056624248756*^9}, {3.855056655070697*^9, 
   3.855056686054393*^9}, {3.862568852109971*^9, 3.862569046365263*^9}, {
   3.88424355367726*^9, 3.884243558188602*^9}, {3.884254455352034*^9, 
   3.884254469151634*^9}, {3.8844254271258793`*^9, 3.884425432955167*^9}, {
   3.884425580808464*^9, 3.884425582509596*^9}},
 CellLabel->
  "In[556]:=",ExpressionUUID->"8cf736c6-19e5-429c-a125-8a259e6fd48c"],

Cell[BoxData["0"], "Output",
 CellChangeTimes->{3.884425582786008*^9},
 CellLabel->
  "Out[558]=",ExpressionUUID->"e132fb76-3145-46ce-90b5-b756fbc4187b"]
}, Open  ]],

Cell["\<\
Because we assume that there is mutation from A->a and that the a allele is \
maintained at mutation-selection balance, the a allele must be selected \
against. 
The sign of this term is therefore the same as the sign of (\[CapitalPi]Mm-\
\[CapitalPi]MM), which is positive for any modifier that increases the rate \
of polyandry. Increased polyandry is therefore favoured. \
\>", "Text",
 CellChangeTimes->{{3.742019536494031*^9, 3.742019750561817*^9}, {
  3.855056718143051*^9, 3.8550567400203943`*^9}, {3.862570292142383*^9, 
  3.862570293121977*^9}, {3.884425588122555*^9, 3.884425608368703*^9}, {
  3.884425759496579*^9, 
  3.884425776859448*^9}},ExpressionUUID->"4e1e1a2e-a144-465f-a426-\
7bde8efd764a"]
}, Open  ]]
}, Open  ]]
}, Open  ]],

Cell[CellGroupData[{

Cell["(2) Gametic Selection and and Selfing/Outcrossing", "Title",
 CellChangeTimes->{{3.587306803768997*^9, 3.587306823247643*^9}, {
  3.599832608157301*^9, 3.599832610615734*^9}, {3.600497259446332*^9, 
  3.6004972663708563`*^9}, {3.611755519268408*^9, 3.611755519995254*^9}, {
  3.741700986717394*^9, 3.741701000472754*^9}, {3.742032704549706*^9, 
  3.74203270588559*^9}, {3.817210888246862*^9, 3.817210892548826*^9}, {
  3.855204931674822*^9, 3.855204941923427*^9}, {3.855205055896969*^9, 
  3.855205092978375*^9}, {3.884411539886312*^9, 
  3.884411543695449*^9}},ExpressionUUID->"2c0d0ac2-3ff1-47da-93c0-\
5a807e17f8c0"],

Cell[CellGroupData[{

Cell["Recursions", "Section",
 CellChangeTimes->{
  3.55241979155196*^9, {3.555438212223826*^9, 3.555438213318507*^9}, {
   3.7416953337943363`*^9, 3.741695340954118*^9}, 3.741954381688753*^9, {
   3.7420432653646383`*^9, 3.742043268793461*^9}, {3.7421032701513844`*^9, 
   3.74210327263571*^9}, {3.8141826471832*^9, 
   3.814182650624909*^9}},ExpressionUUID->"a75728a3-d9fd-4dcf-af8b-\
7882c8e2c845"],

Cell[CellGroupData[{

Cell["Recursions", "Subsection",
 CellChangeTimes->{{3.8529629942737427`*^9, 
  3.8529629988752403`*^9}},ExpressionUUID->"7bffe3dd-366b-4201-91b3-\
28338121052e"],

Cell["\<\
Function to get the fraction of female gametes from a parent with genotype xy \
that will be mated through selfing\
\>", "Text",
 CellChangeTimes->{{3.884425920868247*^9, 
  3.884425949397407*^9}},ExpressionUUID->"129a08ae-6412-437f-920e-\
ad229ccfbb4e"],

Cell[BoxData[{
 RowBox[{"Clear", "[", "selfing", "]"}], "\[IndentingNewLine]", 
 RowBox[{
  RowBox[{"selfing", "[", 
   RowBox[{"{", 
    RowBox[{"x_", ",", "y_"}], "}"}], "]"}], ":=", 
  RowBox[{"Block", "[", 
   RowBox[{
    RowBox[{"{", "}"}], ",", " ", "\[IndentingNewLine]", 
    RowBox[{"Which", "[", "\[IndentingNewLine]", 
     RowBox[{
      RowBox[{
       RowBox[{
        RowBox[{"Mgeno", "[", "x", "]"}], "*", " ", 
        RowBox[{"Mgeno", "[", "y", "]"}]}], "==", "1"}], ",", 
      RowBox[{"1", "-", "\[CapitalOmega]MM"}], ",", "\[IndentingNewLine]", 
      RowBox[{
       RowBox[{
        RowBox[{"Mgeno", "[", "x", "]"}], "*", 
        RowBox[{"Mgeno", "[", "y", "]"}]}], "==", "2"}], ",", 
      RowBox[{"1", "-", "\[CapitalOmega]Mm"}], ",", "\[IndentingNewLine]", 
      RowBox[{
       RowBox[{
        RowBox[{"Mgeno", "[", "x", "]"}], "*", 
        RowBox[{"Mgeno", "[", "y", "]"}]}], "==", "4"}], ",", 
      RowBox[{"1", "-", "\[CapitalOmega]mm"}]}], "]"}]}], " ", 
   RowBox[{"(*", " ", 
    RowBox[{
    "depends", " ", "on", " ", "the", " ", "diploid", " ", "M", " ", "locus", 
     " ", "genotype"}], "*)"}], "\[IndentingNewLine]", "]"}]}]}], "Input",
 CellChangeTimes->{{3.7416940733305063`*^9, 3.7416941010142803`*^9}, {
   3.741694132963747*^9, 3.741694134734852*^9}, {3.7416941654620934`*^9, 
   3.741694214392869*^9}, {3.741704894897015*^9, 3.741704903310096*^9}, {
   3.741706254276795*^9, 3.741706389416148*^9}, {3.8520948770107813`*^9, 
   3.8520949693834133`*^9}, {3.852095002987729*^9, 3.8520950629279213`*^9}, {
   3.852095097094164*^9, 3.8520951150366793`*^9}, {3.855208328300408*^9, 
   3.855208341937049*^9}, 3.884425959231957*^9},
 CellLabel->"In[26]:=",ExpressionUUID->"0862bce2-2916-483b-a2bb-2fdf67b73fa1"],

Cell["\<\
Function to apply pollen discounting to the male gametes exported by a male \
with genotype xy. \
\>", "Text",
 CellChangeTimes->{{3.8844259690158377`*^9, 
  3.884426003108235*^9}},ExpressionUUID->"5b639a42-6a2a-402e-a6f3-\
178c33574a69"],

Cell[BoxData[{
 RowBox[{"Clear", "[", "pollenDiscounting", "]"}], "\[IndentingNewLine]", 
 RowBox[{
  RowBox[{"pollenDiscounting", "[", 
   RowBox[{"{", 
    RowBox[{"x_", ",", "y_"}], "}"}], "]"}], ":=", 
  RowBox[{"Block", "[", 
   RowBox[{
    RowBox[{"{", "}"}], ",", " ", "\[IndentingNewLine]", 
    RowBox[{"Which", "[", "\[IndentingNewLine]", 
     RowBox[{
      RowBox[{
       RowBox[{
        RowBox[{"Mgeno", "[", "x", "]"}], "*", " ", 
        RowBox[{"Mgeno", "[", "y", "]"}]}], "==", "1"}], ",", 
      RowBox[{"1", "-", 
       RowBox[{
        RowBox[{"(", 
         RowBox[{"1", "-", "\[CapitalOmega]MM"}], ")"}], "*", "c"}]}], ",", 
      "\[IndentingNewLine]", 
      RowBox[{
       RowBox[{
        RowBox[{"Mgeno", "[", "x", "]"}], "*", 
        RowBox[{"Mgeno", "[", "y", "]"}]}], "==", "2"}], ",", 
      RowBox[{"1", "-", 
       RowBox[{
        RowBox[{"(", 
         RowBox[{"1", "-", "\[CapitalOmega]Mm"}], ")"}], "*", "c"}]}], ",", 
      "\[IndentingNewLine]", 
      RowBox[{
       RowBox[{
        RowBox[{"Mgeno", "[", "x", "]"}], "*", 
        RowBox[{"Mgeno", "[", "y", "]"}]}], "==", "4"}], ",", 
      RowBox[{"1", "-", 
       RowBox[{
        RowBox[{"(", 
         RowBox[{"1", "-", "\[CapitalOmega]mm"}], ")"}], "*", "c"}]}]}], 
     "]"}]}], " ", 
   RowBox[{"(*", " ", 
    RowBox[{
    "depends", " ", "on", " ", "the", " ", "diploid", " ", "M", " ", "locus", 
     " ", "genotype"}], "*)"}], "\[IndentingNewLine]", "]"}]}]}], "Input",
 CellChangeTimes->{{3.855220828737391*^9, 3.855220860653467*^9}, 
   3.884425966734292*^9},
 CellLabel->"In[28]:=",ExpressionUUID->"2a2e4ab1-8a06-493e-a4e6-316558f5942e"],

Cell["\<\
Get numbers of each male gamete genotype after selection in outcrossing pool. \
\>", "Text",
 CellChangeTimes->{{3.852961338937275*^9, 3.852961396694602*^9}, {
  3.855220901679914*^9, 3.855220903390419*^9}, {3.884426017469001*^9, 
  3.8844260224083843`*^9}},ExpressionUUID->"7122806b-0379-4275-8379-\
9155ab9c99b4"],

Cell[BoxData[
 RowBox[{
  RowBox[{"gametePoolNum", "=", 
   RowBox[{
    RowBox[{"Total", "[", 
     RowBox[{"(*", 
      RowBox[{
      "sum", " ", "over", " ", "the", " ", "gamete", " ", "types", " ", 
       "from", " ", "different", " ", "males"}], "*)"}], 
     "\[IndentingNewLine]", 
     RowBox[{"malefreq", "*", " ", 
      RowBox[{"(*", " ", 
       RowBox[{
       "diploid", " ", "male", " ", "genotype", " ", "frequencies", " ", 
        "after", " ", "selection"}], " ", "*)"}], "\[IndentingNewLine]", 
      RowBox[{"Flatten", "[", " ", 
       RowBox[{"(*", 
        RowBox[{
         RowBox[{
         "Flatten", " ", "table", " ", "to", " ", "level", " ", "1", " ", 
          "to", " ", "get", " ", "list", " ", "of", " ", "10", " ", "ij", " ",
           "genotypes"}], ",", " ", 
         RowBox[{"matching", " ", "the", " ", "malefreqs"}]}], " ", "*)"}], 
       "\[IndentingNewLine]", 
       RowBox[{
        RowBox[{"Table", "[", 
         RowBox[{"(*", " ", 
          RowBox[{
          "table", " ", "over", " ", "male", " ", "i", " ", "and", " ", "j", 
           " ", "haplotypes"}], " ", "*)"}], "\[IndentingNewLine]", 
         RowBox[{
          RowBox[{
           RowBox[{"transmission", "[", 
            RowBox[{"{", 
             RowBox[{"i", ",", "j"}], "}"}], "]"}], " ", 
           RowBox[{"(*", " ", 
            RowBox[{"male", " ", "gamete", " ", "types", " ", "produced"}], 
            " ", "*)"}], "*", "\[IndentingNewLine]", " ", 
           RowBox[{"pollenDiscounting", "[", 
            RowBox[{"{", 
             RowBox[{"i", ",", "j"}], "}"}], "]"}], "*", "  ", 
           RowBox[{"(*", 
            RowBox[{
            "all", " ", "outcross", " ", "male", " ", "gametes", " ", "may", 
             " ", "be", " ", "discounted", " ", "by", " ", "a", " ", "factor",
              " ", "that", " ", "depends", " ", "on", " ", "the", " ", "rate",
              " ", "of", " ", "selfing", " ", "in", " ", "the", " ", "adult", 
             " ", "parent"}], "*)"}], "\[IndentingNewLine]", 
           RowBox[{"gametefit", " ", "[", 
            RowBox[{"{", 
             RowBox[{"i", ",", "j"}], "}"}], "]"}]}], 
          RowBox[{"(*", " ", 
           RowBox[{
           "fitness", " ", "of", " ", "those", " ", "male", " ", "gamete", 
            " ", "types"}], " ", "*)"}], "\[IndentingNewLine]", ",", 
          RowBox[{"{", 
           RowBox[{"i", ",", "1", ",", "4"}], "}"}], "\[IndentingNewLine]", 
          ",", 
          RowBox[{"{", 
           RowBox[{"j", ",", "i", ",", "4"}], "}"}]}], "]"}], ",", "1"}], 
       "]"}]}], "]"}], "//", "FullSimplify"}]}], ";"}]], "Input",
 CellChangeTimes->{
  3.817281403227509*^9, {3.852096393140221*^9, 3.8520964217262707`*^9}, {
   3.852097258965323*^9, 3.8520972636450243`*^9}, {3.852097317004526*^9, 
   3.852097317374908*^9}, {3.852097475683607*^9, 3.852097480059928*^9}, {
   3.8520977200783157`*^9, 3.852097799131049*^9}, {3.852097988376851*^9, 
   3.8520980004250402`*^9}, {3.855220940556642*^9, 3.8552209420696573`*^9}, 
   3.884239492736146*^9, 3.88441088317911*^9, {3.884426026711464*^9, 
   3.8844260452592773`*^9}},
 CellLabel->"In[30]:=",ExpressionUUID->"f6e42543-d471-4ab6-a91d-dc0bc82bb917"],

Cell["Convert to male gamete frequencies ", "Text",
 CellChangeTimes->{{3.852097795989264*^9, 3.8520978079253798`*^9}, {
  3.852961381608173*^9, 3.852961386704083*^9}, {3.8844260516910257`*^9, 
  3.884426052748351*^9}},ExpressionUUID->"80c76e7a-eb13-481f-b271-\
c1ec1a31e8d4"],

Cell[BoxData[{
 RowBox[{
  RowBox[{"gameteMeanFit", "=", 
   RowBox[{
    RowBox[{"Total", "[", "gametePoolNum", "]"}], "//", "Simplify"}]}], 
  ";"}], "\[IndentingNewLine]", 
 RowBox[{
  RowBox[{
   RowBox[{"gametePoolFreq", "=", 
    RowBox[{
     RowBox[{"gametePoolNum", "/", "gameteMeanFit"}], "//", "Simplify"}]}], 
   ";"}], " "}]}], "Input",
 CellChangeTimes->{{3.742041767606813*^9, 3.742041773630219*^9}, {
   3.742041921660067*^9, 3.7420419359637833`*^9}, 3.7420420227585917`*^9, {
   3.7420434092178507`*^9, 3.742043419424345*^9}, {3.742043468719591*^9, 
   3.742043468815094*^9}, 3.815901690252617*^9, {3.8159041213452377`*^9, 
   3.8159041480801687`*^9}, 3.817281347869857*^9, {3.8520978242397118`*^9, 
   3.852097848391746*^9}, {3.852097930134943*^9, 3.85209795397302*^9}, {
   3.884410843406767*^9, 3.884410883180974*^9}},
 CellLabel->"In[31]:=",ExpressionUUID->"3b29192f-a08f-4833-b984-4d46350f9ea3"],

Cell[CellGroupData[{

Cell[BoxData[
 RowBox[{
  RowBox[{"Simplify", "[", 
   RowBox[{"Total", "[", "gametePoolFreq", "]"}], "]"}], " ", 
  RowBox[{"(*", " ", 
   RowBox[{
   "check", " ", "that", " ", "frequencies", " ", "sum", " ", "to", " ", 
    "1"}], " ", "*)"}]}]], "Input",
 CellChangeTimes->{{3.852097878909122*^9, 3.852097921426776*^9}, {
  3.85209797076322*^9, 3.852097972130208*^9}, {3.855220963343588*^9, 
  3.855220969947288*^9}, {3.862559372587139*^9, 3.862559379414761*^9}, {
  3.884410843409577*^9, 3.884410854684614*^9}, {3.8844260623336277`*^9, 
  3.884426063381751*^9}},
 CellLabel->"In[33]:=",ExpressionUUID->"54719cca-5540-4108-adb0-381f3701d219"],

Cell[BoxData["1"], "Output",
 CellChangeTimes->{{3.8520978739340277`*^9, 3.852097896541679*^9}, {
   3.852097972514976*^9, 3.852097974121352*^9}, 3.852963005365425*^9, 
   3.853390209026022*^9, 3.855051456464637*^9, 3.855207675005329*^9, {
   3.855220958315466*^9, 3.855220970449749*^9}, 3.858161461334979*^9, 
   3.858765143545855*^9, 3.86255701765075*^9, 3.862557118102495*^9, {
   3.862559375213695*^9, 3.8625593818422003`*^9}, 3.8625703651159897`*^9, 
   3.87170261965763*^9, 3.873192971784181*^9, 3.8732628584730587`*^9, 
   3.873778658113727*^9, 3.873857813161717*^9, 3.884243623782188*^9, 
   3.884255199830604*^9, 3.884255482178782*^9, 3.884255586806139*^9, 
   3.884424309149941*^9, 3.884425907857288*^9, 3.8844260662474823`*^9, 
   3.884426175875155*^9},
 CellLabel->"Out[33]=",ExpressionUUID->"544d3156-e62a-4304-bade-9123a043b84d"]
}, Open  ]],

Cell[BoxData[{
 RowBox[{
  RowBox[{
   RowBox[{"kids", "=", 
    RowBox[{"Table", "[", 
     RowBox[{"0", ",", 
      RowBox[{"{", 
       RowBox[{"i", ",", "1", ",", "4"}], "}"}], ",", 
      RowBox[{"{", 
       RowBox[{"j", ",", "i", ",", "4"}], "}"}]}], "]"}]}], ";"}], " ", 
  RowBox[{"(*", " ", 
   RowBox[{
   "initialise", " ", "tables", " ", "in", " ", "which", " ", "to", " ", 
    "put", " ", "kids", " ", "haplotype", " ", "frequencies"}], " ", 
   "*)"}]}], "\[IndentingNewLine]", 
 RowBox[{
  RowBox[{
   RowBox[{"kidsfromSelf", "=", 
    RowBox[{"Table", "[", 
     RowBox[{"0", ",", 
      RowBox[{"{", 
       RowBox[{"i", ",", "1", ",", "4"}], "}"}], ",", 
      RowBox[{"{", 
       RowBox[{"j", ",", "i", ",", "4"}], "}"}]}], "]"}]}], ";"}], 
  " "}], "\[IndentingNewLine]", 
 RowBox[{
  RowBox[{"kidsfromOut", "=", 
   RowBox[{"Table", "[", 
    RowBox[{"0", ",", 
     RowBox[{"{", 
      RowBox[{"i", ",", "1", ",", "4"}], "}"}], ",", 
     RowBox[{"{", 
      RowBox[{"j", ",", "i", ",", "4"}], "}"}]}], "]"}]}], 
  ";"}], "\[IndentingNewLine]", 
 RowBox[{"For", "[", 
  RowBox[{
   RowBox[{"n", "=", "1"}], ",", 
   RowBox[{"n", "\[LessEqual]", 
    RowBox[{"Length", "[", "genotypes", "]"}]}], ",", 
   RowBox[{"n", "++"}], ",", " ", 
   RowBox[{"(*", 
    RowBox[{
     RowBox[{"Summing", " ", "over", " ", "all", " ", "mothers"}], ",", " ", 
     RowBox[{"i", ".", "e", "."}], ",", " ", 
     RowBox[{
     "all", " ", "combinations", " ", "of", " ", "i", " ", "and", " ", "j", 
      " ", "haplotypes", " ", "given", " ", "by", " ", "the", " ", 
      "genotypes", " ", "vector", " ", "above"}]}], " ", "*)"}], 
   "\[IndentingNewLine]", 
   RowBox[{
    RowBox[{"self", "=", 
     RowBox[{"genotypes", "[", 
      RowBox[{"[", "n", "]"}], "]"}]}], ";", "\[IndentingNewLine]", 
    RowBox[{"eggsforSelf", "=", 
     RowBox[{
      RowBox[{"(", 
       RowBox[{"selfing", "[", "self", "]"}], ")"}], 
      RowBox[{"transmission", "[", "self", "]"}]}]}], ";", " ", 
    RowBox[{"(*", 
     RowBox[{
      RowBox[{"Calculating", " ", "female", " ", "gametes", " ", "created"}], 
      ",", " ", 
      RowBox[{
      "including", " ", "mutation", " ", "and", " ", "recombination"}], ",", 
      " ", 
      RowBox[{"destined", " ", "for", " ", "selfing"}]}], "*)"}], 
    "\[IndentingNewLine]", 
    RowBox[{"gametesSelf", "=", 
     RowBox[{"transmission", "[", "self", "]"}]}], ";", " ", 
    RowBox[{"(*", 
     RowBox[{
      RowBox[{
      "Calculating", " ", "male", " ", "gametes", " ", "received", " ", 
       "from", " ", "self"}], ",", " ", 
      RowBox[{
      "including", " ", "mutation", " ", "and", " ", "recombination"}]}], 
     "*)"}], "\[IndentingNewLine]", 
    RowBox[{"afterGameticSelectionSelf", "=", 
     RowBox[{
      RowBox[{"(", 
       RowBox[{"gametesSelf", "*", 
        RowBox[{"gametefit", "[", "self", "]"}]}], ")"}], "/", 
      RowBox[{"Total", "[", 
       RowBox[{"gametesSelf", " ", "*", " ", 
        RowBox[{"gametefit", "[", "self", "]"}]}], "]"}]}]}], ";", " ", 
    RowBox[{"(*", 
     RowBox[{
     "Self", " ", "male", " ", "gamete", " ", "frequencies", " ", "after", 
      " ", "selection"}], "*)"}], "\[IndentingNewLine]", 
    RowBox[{"mapPatHaplotypesSelf", "=", 
     RowBox[{
      RowBox[{"femfreq", "[", 
       RowBox[{"[", "n", "]"}], "]"}], "*", 
      RowBox[{
       RowBox[{"Transpose", "[", 
        RowBox[{"{", "eggsforSelf", "}"}], "]"}], ".", 
       RowBox[{"{", "afterGameticSelectionSelf", "}"}]}]}]}], ";", 
    "\[IndentingNewLine]", 
    RowBox[{"kidsfromSelf", "=", 
     RowBox[{"kidsfromSelf", "+", 
      RowBox[{"Simplify", "[", 
       RowBox[{"Table", "[", 
        RowBox[{
         RowBox[{"If", "[", 
          RowBox[{
           RowBox[{"i", "\[Equal]", "j"}], ",", 
           RowBox[{"mapPatHaplotypesSelf", "[", 
            RowBox[{"[", 
             RowBox[{"i", ",", "j"}], "]"}], "]"}], ",", 
           RowBox[{"(", 
            RowBox[{
             RowBox[{"mapPatHaplotypesSelf", "[", 
              RowBox[{"[", 
               RowBox[{"i", ",", "j"}], "]"}], "]"}], "+", 
             RowBox[{"mapPatHaplotypesSelf", "[", 
              RowBox[{"[", 
               RowBox[{"j", ",", "i"}], "]"}], "]"}]}], ")"}]}], "]"}], ",", 
         RowBox[{"{", 
          RowBox[{"i", ",", "1", ",", "4"}], "}"}], ",", 
         RowBox[{"{", 
          RowBox[{"j", ",", "i", ",", "4"}], "}"}]}], "]"}], "]"}]}]}], " ", 
    ";", 
    RowBox[{"(*", 
     RowBox[{
      RowBox[{
      "combine", " ", "the", " ", "kids", " ", "produced", " ", "i", " ", 
       "female", " ", "gametes", " ", "and", " ", "j", " ", "male", " ", 
       "gametes", " ", "and", " ", "those", " ", "from", " ", "j", " ", 
       "female", " ", "gametes", " ", "and", " ", "i", " ", "male", " ", 
       "gametes", " ", "if", " ", "i"}], "=", 
      RowBox[{"/=", "j"}]}], " ", "*)"}], "\[IndentingNewLine]", 
    "\[IndentingNewLine]", 
    RowBox[{"eggsforOut", "=", 
     RowBox[{
      RowBox[{"(", 
       RowBox[{"1", "-", 
        RowBox[{"selfing", "[", "self", "]"}]}], ")"}], 
      RowBox[{"transmission", "[", "self", "]"}]}]}], ";", " ", 
    RowBox[{"(*", 
     RowBox[{
      RowBox[{"Calculating", " ", "female", " ", "gametes", " ", "created"}], 
      ",", " ", 
      RowBox[{
      "including", " ", "mutation", " ", "and", " ", "recombination"}], ",", 
      " ", 
      RowBox[{"destined", " ", "for", " ", "outcrossing"}]}], "*)"}], 
    "\[IndentingNewLine]", 
    RowBox[{"mapPatHaplotypesOut", "=", 
     RowBox[{
      RowBox[{"femfreq", "[", 
       RowBox[{"[", "n", "]"}], "]"}], "*", 
      RowBox[{
       RowBox[{"Transpose", "[", 
        RowBox[{"{", "eggsforOut", "}"}], "]"}], ".", 
       RowBox[{"{", "gametePoolFreq", "}"}]}]}]}], ";", "\[IndentingNewLine]", 
    RowBox[{"kidsfromOut", "=", 
     RowBox[{"kidsfromOut", "+", 
      RowBox[{"Simplify", "[", 
       RowBox[{"Table", "[", 
        RowBox[{
         RowBox[{"If", "[", 
          RowBox[{
           RowBox[{"i", "\[Equal]", "j"}], ",", 
           RowBox[{"mapPatHaplotypesOut", "[", 
            RowBox[{"[", 
             RowBox[{"i", ",", "j"}], "]"}], "]"}], ",", 
           RowBox[{"(", 
            RowBox[{
             RowBox[{"mapPatHaplotypesOut", "[", 
              RowBox[{"[", 
               RowBox[{"i", ",", "j"}], "]"}], "]"}], "+", 
             RowBox[{"mapPatHaplotypesOut", "[", 
              RowBox[{"[", 
               RowBox[{"j", ",", "i"}], "]"}], "]"}]}], ")"}]}], "]"}], ",", 
         RowBox[{"{", 
          RowBox[{"i", ",", "1", ",", "4"}], "}"}], ",", 
         RowBox[{"{", 
          RowBox[{"j", ",", "i", ",", "4"}], "}"}]}], "]"}], " ", 
       "]"}]}]}]}]}], 
  RowBox[{"(*", 
   RowBox[{
    RowBox[{
    "combine", " ", "the", " ", "kids", " ", "produced", " ", "i", " ", 
     "female", " ", "gametes", " ", "and", " ", "j", " ", "male", " ", 
     "gametes", " ", "and", " ", "those", " ", "from", " ", "j", " ", 
     "female", " ", "gametes", " ", "and", " ", "i", " ", "male", " ", 
     "gametes", " ", "if", " ", "i"}], "=", 
    RowBox[{"/=", "j"}]}], " ", "*)"}], "\[IndentingNewLine]", 
  "]"}], "\[IndentingNewLine]", 
 RowBox[{
  RowBox[{"kids", "=", 
   RowBox[{"kids", "+", "kidsfromSelf", "+", "kidsfromOut"}]}], 
  ";"}]}], "Input",
 CellChangeTimes->{{3.741010787132197*^9, 3.741010881901807*^9}, {
   3.74101113901644*^9, 3.7410111419806967`*^9}, {3.741011188004389*^9, 
   3.741011190758216*^9}, {3.741011260102994*^9, 3.741011263135336*^9}, {
   3.7410116474880037`*^9, 3.741011650849498*^9}, {3.741012391392877*^9, 
   3.741012392813581*^9}, {3.7410126715242987`*^9, 3.741012764040925*^9}, {
   3.741012857516039*^9, 3.741012982176709*^9}, {3.741013060943535*^9, 
   3.741013217990169*^9}, {3.741013295348474*^9, 3.741013297135563*^9}, {
   3.741013352480349*^9, 3.741013393681554*^9}, {3.741013428792894*^9, 
   3.741013433202269*^9}, {3.74101347341648*^9, 3.741013480679699*^9}, {
   3.741013564696631*^9, 3.74101356670203*^9}, {3.741013677718505*^9, 
   3.74101369630823*^9}, 3.741013837783759*^9, {3.7410193747055283`*^9, 
   3.741019375790091*^9}, {3.741037564767256*^9, 3.741037568824716*^9}, {
   3.741689630633094*^9, 3.7416896380805607`*^9}, {3.741694180544051*^9, 
   3.741694183374278*^9}, {3.741694240674404*^9, 3.741694294977256*^9}, {
   3.741694438944942*^9, 3.7416944878774147`*^9}, {3.741694579724614*^9, 
   3.741694599752934*^9}, {3.74169495331535*^9, 3.7416949634007473`*^9}, {
   3.741706904533918*^9, 3.741707029793494*^9}, {3.741707120363675*^9, 
   3.741707128451675*^9}, {3.741707186510235*^9, 3.741707195034258*^9}, {
   3.74170806749052*^9, 3.741708128300671*^9}, {3.741708836903779*^9, 
   3.741708884720779*^9}, {3.7417091081120653`*^9, 3.74170915625006*^9}, {
   3.741709195283382*^9, 3.74170919628514*^9}, {3.741709231628108*^9, 
   3.741709268330963*^9}, {3.7417511614886637`*^9, 3.741751186295415*^9}, {
   3.7417512558396797`*^9, 3.74175125628932*^9}, {3.74175142388272*^9, 
   3.741751424881577*^9}, {3.741751565456779*^9, 3.741751618186235*^9}, {
   3.741752057962723*^9, 3.7417520659131193`*^9}, {3.741752194024502*^9, 
   3.741752198368335*^9}, 3.741946299700747*^9, {3.742043442298953*^9, 
   3.742043456090735*^9}, {3.7420437554361687`*^9, 3.7420437669156227`*^9}, {
   3.742043828492021*^9, 3.742043835224152*^9}, {3.742099015225643*^9, 
   3.7420991021324587`*^9}, {3.742099717954131*^9, 3.742099778561294*^9}, {
   3.742099836002038*^9, 3.742099836518004*^9}, {3.7420998734769897`*^9, 
   3.74209987587892*^9}, {3.8159041936618443`*^9, 3.815904199723816*^9}, {
   3.815904237680537*^9, 3.8159042391565104`*^9}, {3.815909279654745*^9, 
   3.815909309217738*^9}, {3.815909339738187*^9, 3.8159093443161182`*^9}, {
   3.815909404861999*^9, 3.815909423448235*^9}, {3.8159106152920218`*^9, 
   3.81591062082334*^9}, {3.815912966390431*^9, 3.81591321643861*^9}, {
   3.815913282577201*^9, 3.815913285703261*^9}, {3.8159133491271133`*^9, 
   3.815913355167242*^9}, {3.817281379212768*^9, 3.817281391449499*^9}, {
   3.8529627245802794`*^9, 3.8529627384394217`*^9}, {3.8529627898533773`*^9, 
   3.852962835353323*^9}, {3.852962905880118*^9, 3.852962912108035*^9}, {
   3.85520781533146*^9, 3.855207823768705*^9}, {3.855208265594944*^9, 
   3.855208306369376*^9}, {3.855208372358054*^9, 3.855208390191928*^9}, {
   3.855208440156377*^9, 3.855208454653846*^9}, {3.855208653679414*^9, 
   3.8552088153885603`*^9}, {3.855208916650785*^9, 3.8552089213989553`*^9}, 
   3.85520896034754*^9, {3.8552089926838017`*^9, 3.855209027273429*^9}, {
   3.855209140567278*^9, 3.855209154603113*^9}, {3.884239495686165*^9, 
   3.884239498087015*^9}, 3.8844108546910353`*^9, {3.8844260798324547`*^9, 
   3.884426143305916*^9}, {3.884426187510203*^9, 3.884426244487788*^9}},
 CellLabel->"In[34]:=",ExpressionUUID->"125df3a8-3652-4aeb-b6f5-c8bf0cb888ff"],

Cell["These sum to one:", "Text",
 CellChangeTimes->{{3.815913610020656*^9, 
  3.815913612584936*^9}},ExpressionUUID->"c7b0b30d-d056-4d20-8127-\
28d7cd483c2a"],

Cell[CellGroupData[{

Cell[BoxData[{
 RowBox[{
  RowBox[{"newkid", "=", 
   RowBox[{"Flatten", "[", 
    RowBox[{"kids", ",", "1"}], "]"}]}], ";"}], "\[IndentingNewLine]", 
 RowBox[{"Simplify", "[", 
  RowBox[{"Total", "[", "newkid", "]"}], "]"}]}], "Input",
 CellChangeTimes->{{3.815913546691143*^9, 3.815913597510577*^9}, {
  3.815913648676361*^9, 3.815913661749383*^9}, {3.815913847809949*^9, 
  3.815913849235586*^9}},
 CellLabel->"In[39]:=",ExpressionUUID->"bf4182f6-5334-439f-967b-0c06e5fa8187"],

Cell[BoxData["1"], "Output",
 CellChangeTimes->{{3.815913561373238*^9, 3.8159135983747787`*^9}, 
   3.815913662658486*^9, 3.815913859628441*^9, 3.8165017733687477`*^9, 
   3.817209753426878*^9, 3.817210903762683*^9, 3.817281811846593*^9, 
   3.81762837905138*^9, 3.852962931315447*^9, 3.852963018313839*^9, 
   3.853390222153842*^9, 3.855051469818639*^9, 3.855209168384687*^9, 
   3.8552210022350473`*^9, 3.85816147438201*^9, 3.8587651566122627`*^9, 
   3.862557034524383*^9, 3.862557123991157*^9, 3.862559386918849*^9, 
   3.862570371397957*^9, 3.871702634399579*^9, 3.87319298664526*^9, 
   3.873262861502486*^9, 3.873778673490232*^9, 3.873857829753928*^9, 
   3.884243645376252*^9, 3.884255503128996*^9, 3.8842556061470222`*^9, 
   3.88442433106187*^9, 3.8844259304963083`*^9, 3.88442626421986*^9},
 CellLabel->"Out[40]=",ExpressionUUID->"f85eb590-c72d-440f-a8a6-d8db9501c39c"]
}, Open  ]]
}, Open  ]]
}, Open  ]],

Cell[CellGroupData[{

Cell["Equilibrium (M fixed) ", "Section",
 CellChangeTimes->{{3.741945966719058*^9, 3.7419459716129436`*^9}, {
   3.741954372916461*^9, 3.741954374007757*^9}, 
   3.741954441234601*^9},ExpressionUUID->"3db323ff-cf56-41c6-b145-\
df881f7b4786"],

Cell[CellGroupData[{

Cell["Calculating the Equilibrium (M fixed)", "Subsection",
 CellChangeTimes->{{3.853402638128791*^9, 
  3.853402649131434*^9}},ExpressionUUID->"71474433-75a9-494a-9f7b-\
c7ac5b8ac78f"],

Cell["\<\
With M fixed, we seek to determine q and F, the equilibrium frequencies of a \
and the departure from Hardy-Weinberg among the zygotes (before \
diploid/sporophytic selection).

Here, we pick the recursions where M is fixed and re-write using q and F:\
\>", "Text",
 CellChangeTimes->{
  3.884426290442061*^9},ExpressionUUID->"21e0e278-0c6b-4f7c-8ddb-\
8a2b420dc4ba"],

Cell[BoxData[{
 RowBox[{
  RowBox[{"Mfixed", "=", 
   RowBox[{"Map", "[", 
    RowBox[{
     RowBox[{
      RowBox[{
       RowBox[{
        RowBox[{"Mgeno", "[", 
         RowBox[{"#", "[", 
          RowBox[{"[", "1", "]"}], "]"}], "]"}], "==", "1"}], "&&", " ", 
       RowBox[{
        RowBox[{"Mgeno", "[", 
         RowBox[{"#", "[", 
          RowBox[{"[", "2", "]"}], "]"}], "]"}], "==", "1"}]}], "&"}], ",", 
     "genotypes"}], "]"}]}], ";"}], "\[IndentingNewLine]", 
 RowBox[{
  RowBox[{"recursionsMfixed", "=", 
   RowBox[{"Pick", "[", 
    RowBox[{"newkid", ",", "Mfixed"}], "]"}]}], 
  ";"}], "\[IndentingNewLine]", 
 RowBox[{
  RowBox[{"genotypesMfixed", "=", 
   RowBox[{"Map", "[", 
    RowBox[{"x", ",", 
     RowBox[{"Pick", "[", 
      RowBox[{"genotypes", ",", "Mfixed"}], "]"}]}], "]"}]}], 
  ";"}], "\[IndentingNewLine]", 
 RowBox[{
  RowBox[{"qFreplace", "=", 
   RowBox[{"Thread", "[", 
    RowBox[{"genotypesMfixed", "->", 
     RowBox[{"{", 
      RowBox[{
       RowBox[{
        RowBox[{
         SuperscriptBox[
          RowBox[{"(", 
           RowBox[{"1", "-", "q"}], ")"}], "2"], "*", 
         RowBox[{"(", 
          RowBox[{"1", "-", "F"}], ")"}]}], "+", 
        RowBox[{"F", "*", 
         RowBox[{"(", 
          RowBox[{"1", "-", "q"}], ")"}]}]}], ",", 
       RowBox[{"2", "q", 
        RowBox[{"(", 
         RowBox[{"1", "-", "q"}], ")"}], "*", 
        RowBox[{"(", 
         RowBox[{"1", "-", "F"}], ")"}]}], ",", 
       RowBox[{
        RowBox[{
         SuperscriptBox["q", "2"], "*", 
         RowBox[{"(", 
          RowBox[{"1", "-", "F"}], ")"}]}], "+", 
        RowBox[{"F", "*", "q"}]}]}], "}"}]}], "]"}]}], ";"}]}], "Input",
 CellChangeTimes->{{3.8529656630780983`*^9, 3.8529657661760283`*^9}, {
  3.852966369608342*^9, 3.8529663902748632`*^9}},
 CellLabel->"In[41]:=",ExpressionUUID->"89261810-3c3e-4cee-a0cc-88d42285a85c"],

Cell["\<\
Here, we set the other genotype frequencies (involving the m allele) to 0 and \
convert the recursions to difference equations. Therefore, roots of \
\[OpenCurlyDoubleQuote]solveme\[CloseCurlyDoubleQuote] are equilibria. \
\>", "Text",
 CellChangeTimes->{
  3.884426314372838*^9},ExpressionUUID->"582326d2-87b7-44c1-aee9-\
be0f8cc80b13"],

Cell[BoxData[
 RowBox[{
  RowBox[{
   RowBox[{"solveme", "=", 
    RowBox[{"Factor", "[", 
     RowBox[{
      RowBox[{
       RowBox[{"(", 
        RowBox[{"recursionsMfixed", "-", "genotypesMfixed"}], ")"}], "/.", 
       "qFreplace"}], "/.", 
      RowBox[{
       RowBox[{"x", "[", 
        RowBox[{"{", 
         RowBox[{"i_", ",", "j_"}], "}"}], "]"}], "->", "0"}]}], "]"}]}], 
   ";"}], " "}]], "Input",
 CellChangeTimes->{{3.741947683402246*^9, 3.741947746728889*^9}, {
   3.85296640957279*^9, 3.852966475641458*^9}, {3.852967000119153*^9, 
   3.852967007206892*^9}, 3.8534026615975018`*^9},
 CellLabel->"In[45]:=",ExpressionUUID->"fed5bb87-9c8a-4193-be0e-51db4575837d"]
}, Open  ]],

Cell[CellGroupData[{

Cell["Balancing Selection (equilibrium maintained by selection)", "Subsection",
 CellChangeTimes->{{3.741946133126089*^9, 3.741946144713676*^9}, 
   3.750769201461693*^9},ExpressionUUID->"90b5be81-057e-4bd5-a2cb-\
7e5e2d606439"],

Cell[CellGroupData[{

Cell["Calculating the equilibrium (M fixed) - weak selection", "Subsubsection",
 CellChangeTimes->{{3.583317366238776*^9, 
  3.583317381927804*^9}},ExpressionUUID->"527e462a-3343-48aa-ba7e-\
563e4b9eba73"],

Cell["\<\
We input the weak selection assumptions and neglect mutation to calculate the \
equilibrium (qsol)\
\>", "Text",
 CellChangeTimes->{{3.741953640631856*^9, 3.741953643758944*^9}, 
   3.884426336837384*^9},ExpressionUUID->"22583b8c-7357-4ca4-a46a-\
4fd4a87006ab"],

Cell[CellGroupData[{

Cell[BoxData[
 RowBox[{"Fsol0", "=", 
  RowBox[{"Flatten", "[", 
   RowBox[{"Solve", "[", 
    RowBox[{
     RowBox[{
      RowBox[{"Normal", "[", 
       RowBox[{"Series", "[", 
        RowBox[{
         RowBox[{"(", 
          RowBox[{
           RowBox[{
            RowBox[{"solveme", "/.", "fitnessDiffs"}], "/.", "weaksel"}], "/.", 
           RowBox[{"\[Mu]", "->", "0"}]}], ")"}], ",", 
         RowBox[{"{", 
          RowBox[{"\[Epsilon]", ",", "0", ",", "0"}], "}"}]}], "]"}], "]"}], 
      "\[Equal]", 
      RowBox[{"{", 
       RowBox[{"0", ",", "0", ",", "0"}], "}"}]}], ",", "F"}], "]"}], 
   "]"}]}]], "Input",
 CellChangeTimes->{{3.741947921222768*^9, 3.741947922853848*^9}, {
   3.7419479911952133`*^9, 3.7419479994182262`*^9}, {3.741948083613779*^9, 
   3.741948106386983*^9}, {3.817287016417716*^9, 3.817287037317284*^9}, 
   3.817287251586749*^9, 3.8172873220868473`*^9, {3.8172882836033993`*^9, 
   3.817288303651003*^9}, {3.852966946857793*^9, 3.852966948504678*^9}, {
   3.8534026846604443`*^9, 3.853402686775926*^9}},
 CellLabel->"In[46]:=",ExpressionUUID->"2335128a-373c-4388-90fa-a4745bba05c5"],

Cell[BoxData[
 RowBox[{"{", 
  RowBox[{"F", "\[Rule]", 
   RowBox[{"-", 
    FractionBox[
     RowBox[{
      RowBox[{"-", "1"}], "+", "\[CapitalOmega]MM"}], 
     RowBox[{"1", "+", "\[CapitalOmega]MM"}]]}]}], "}"}]], "Output",
 CellChangeTimes->{{3.7419479644127083`*^9, 3.741947999876525*^9}, {
   3.741948078439345*^9, 3.74194810730539*^9}, 3.741953542945713*^9, 
   3.742103303942247*^9, 3.7506850871980963`*^9, 3.7506851430341187`*^9, 
   3.750766023562634*^9, 3.759409286894576*^9, 3.7594095206811047`*^9, 
   3.7759770119084387`*^9, 3.775977207926854*^9, 3.776057251681613*^9, 
   3.7948295203332653`*^9, 3.7949019551439657`*^9, 3.814181920493478*^9, {
   3.816501787027177*^9, 3.816501796043249*^9}, 3.8172097723397293`*^9, 
   3.817282211835734*^9, {3.817287025019156*^9, 3.8172870531451*^9}, 
   3.8172872585150633`*^9, 3.8172883105218*^9, 3.817634252649279*^9, 
   3.852966481099923*^9, 3.852966951925675*^9, 3.852967027305973*^9, 
   3.853390228320745*^9, 3.853402700382505*^9, 3.855209404772862*^9, 
   3.855221011385573*^9, 3.858161514423409*^9, 3.858765158648944*^9, 
   3.862559397357959*^9, 3.862570373449827*^9, 3.871702692230176*^9, 
   3.873192988485744*^9, 3.873778675246139*^9, 3.873857831444059*^9, 
   3.884424335184043*^9, 3.884426351371492*^9},
 CellLabel->"Out[46]=",ExpressionUUID->"41dad558-105c-49ef-b40b-c6bfda1ae5ce"]
}, Open  ]],

Cell[TextData[{
 "Thus, the inbreeding coefficient is ",
 Cell[BoxData[
  FractionBox[
   RowBox[{"(", 
    RowBox[{"1", "-", "\[CapitalOmega]MM"}], ")"}], 
   RowBox[{"1", "+", "\[CapitalOmega]MM"}]]],
  CellChangeTimes->{{3.855209604621936*^9, 3.855209620888623*^9}},
  ExpressionUUID->"5afe8c21-f23e-46bf-9c29-71d2e7fcad94"],
 " to leading order. i.e., if there is any selfing (\[CapitalOmega]MM<1) then \
there will be an excess of homozygotes (positive F). In calculating  the \
equilibrium allele frequency q, we also get deviations in F of order \
\[Epsilon]. "
}], "Text",
 CellChangeTimes->{{3.855209590775099*^9, 3.855209594599968*^9}, {
  3.855209624655468*^9, 3.855209686452242*^9}, {3.884426449891735*^9, 
  3.884426508557106*^9}},ExpressionUUID->"e6728484-c276-4bae-adea-\
416bf4abd933"],

Cell[CellGroupData[{

Cell[BoxData[
 RowBox[{"qsol", "=", 
  RowBox[{
   RowBox[{"Solve", "[", 
    RowBox[{
     RowBox[{
      RowBox[{"Normal", "[", 
       RowBox[{"Series", "[", 
        RowBox[{
         RowBox[{"(", 
          RowBox[{
           RowBox[{
            RowBox[{
             RowBox[{"solveme", "/.", "fitnessDiffs"}], "/.", "weaksel"}], "/.", 
            RowBox[{"\[Mu]", "->", "0"}]}], "/.", 
           RowBox[{"F", "\[Rule]", 
            RowBox[{
             RowBox[{"(", 
              RowBox[{"F", "/.", "Fsol0"}], ")"}], "+", 
             RowBox[{"\[Delta]F", "*", "\[Epsilon]"}]}]}]}], ")"}], ",", 
         RowBox[{"{", 
          RowBox[{"\[Epsilon]", ",", "0", ",", "1"}], "}"}]}], "]"}], "]"}], 
      "\[Equal]", 
      RowBox[{"{", 
       RowBox[{"0", ",", "0", ",", "0"}], "}"}]}], ",", 
     RowBox[{"{", 
      RowBox[{"q", ",", "\[Delta]F"}], "}"}]}], "]"}], "//", 
   "Simplify"}]}]], "Input",
 CellChangeTimes->{{3.8529748165126047`*^9, 3.852974820215108*^9}, 
   3.852975882339291*^9, 3.8534026906620398`*^9, 3.884426464415618*^9},
 CellLabel->"In[48]:=",ExpressionUUID->"20bb95a7-6514-4134-aeb4-850a40c5865a"],

Cell[BoxData[
 TemplateBox[{
  "Solve", "svars", 
   "\"Equations may not give solutions for all \\\"solve\\\" variables.\"", 2,
    48, 2, 27923915284241401871, "Local"},
  "MessageTemplate"]], "Message", "MSG",
 CellChangeTimes->{{3.852974818176536*^9, 3.85297482181319*^9}, 
   3.852975886870184*^9, 3.8533902297274237`*^9, 3.853402702474256*^9, 
   3.855209423224259*^9, 3.855221018624172*^9, 3.858161517733966*^9, 
   3.8587651622669573`*^9, 3.8625594007388773`*^9, 3.86257037551868*^9, 
   3.871702694869706*^9, 3.873192991026022*^9, 3.873778677831295*^9, 
   3.8738578334335537`*^9, 3.8844243379721603`*^9, 3.884426355619102*^9, 
   3.884426483911969*^9},
 CellLabel->
  "During evaluation of \
In[48]:=",ExpressionUUID->"5475e177-e242-4739-b56b-8fd4a3870de7"],

Cell[BoxData[
 RowBox[{"{", 
  RowBox[{
   RowBox[{"{", 
    RowBox[{"q", "\[Rule]", "0"}], "}"}], ",", 
   RowBox[{"{", 
    RowBox[{"q", "\[Rule]", "1"}], "}"}], ",", 
   RowBox[{"{", 
    RowBox[{
     RowBox[{"q", "\[Rule]", 
      RowBox[{
       RowBox[{"(", 
        RowBox[{
         RowBox[{
          RowBox[{"-", "\[CapitalOmega]MM"}], " ", 
          RowBox[{"(", 
           RowBox[{
           "\[Delta]WAAm", "-", "\[Delta]Wahet", "+", "\[Delta]WAhet", "-", 
            "\[Delta]Wahom", "+", "\[Delta]WAhom", "+", 
            RowBox[{"2", " ", "\[Delta]WAaf", " ", 
             RowBox[{"(", 
              RowBox[{
               RowBox[{"-", "2"}], "+", "\[CapitalOmega]MM"}], ")"}]}], "+", 
            RowBox[{"\[Delta]Waam", " ", 
             RowBox[{"(", 
              RowBox[{
               RowBox[{"-", "1"}], "+", "\[CapitalOmega]MM"}], ")"}]}], "-", 
            RowBox[{"2", " ", "\[Delta]WAam", " ", "\[CapitalOmega]MM"}], "+", 
            RowBox[{"\[Delta]WAAm", " ", "\[CapitalOmega]MM"}], "-", 
            RowBox[{"\[Delta]Wahet", " ", "\[CapitalOmega]MM"}], "-", 
            RowBox[{"\[Delta]WAhet", " ", "\[CapitalOmega]MM"}], "+", 
            RowBox[{"\[Delta]Wahom", " ", "\[CapitalOmega]MM"}], "+", 
            RowBox[{"\[Delta]WAhom", " ", "\[CapitalOmega]MM"}]}], ")"}]}], 
         "+", 
         RowBox[{"\[Delta]Waaf", " ", 
          RowBox[{"(", 
           RowBox[{"2", "-", 
            RowBox[{"3", " ", "\[CapitalOmega]MM"}], "+", 
            SuperscriptBox["\[CapitalOmega]MM", "2"]}], ")"}]}], "+", 
         RowBox[{"\[Delta]WAAf", " ", 
          RowBox[{"(", 
           RowBox[{
            RowBox[{"-", "2"}], "-", "\[CapitalOmega]MM", "+", 
            SuperscriptBox["\[CapitalOmega]MM", "2"]}], ")"}]}]}], ")"}], "/", 
       RowBox[{"(", 
        RowBox[{"2", " ", "\[CapitalOmega]MM", " ", 
         RowBox[{"(", 
          RowBox[{
           RowBox[{
            RowBox[{"-", "2"}], " ", "\[Delta]WAAf"}], "+", 
           RowBox[{"\[Delta]Waaf", " ", 
            RowBox[{"(", 
             RowBox[{
              RowBox[{"-", "2"}], "+", "\[CapitalOmega]MM"}], ")"}]}], "-", 
           RowBox[{"2", " ", "\[Delta]WAaf", " ", 
            RowBox[{"(", 
             RowBox[{
              RowBox[{"-", "2"}], "+", "\[CapitalOmega]MM"}], ")"}]}], "+", 
           RowBox[{"\[Delta]WAAf", " ", "\[CapitalOmega]MM"}], "-", 
           RowBox[{"\[Delta]Waam", " ", "\[CapitalOmega]MM"}], "+", 
           RowBox[{"2", " ", "\[Delta]WAam", " ", "\[CapitalOmega]MM"}], "-", 
           
           RowBox[{"\[Delta]WAAm", " ", "\[CapitalOmega]MM"}], "+", 
           RowBox[{"\[Delta]Wahet", " ", "\[CapitalOmega]MM"}], "+", 
           RowBox[{"\[Delta]WAhet", " ", "\[CapitalOmega]MM"}], "-", 
           RowBox[{"\[Delta]Wahom", " ", "\[CapitalOmega]MM"}], "-", 
           RowBox[{"\[Delta]WAhom", " ", "\[CapitalOmega]MM"}]}], ")"}]}], 
        ")"}]}]}], ",", 
     RowBox[{"\[Delta]F", "\[Rule]", 
      RowBox[{
       RowBox[{"(", 
        RowBox[{
         RowBox[{"(", 
          RowBox[{
           RowBox[{"-", "1"}], "+", "\[CapitalOmega]MM"}], ")"}], " ", 
         RowBox[{"(", 
          RowBox[{
           RowBox[{
            RowBox[{"-", "8"}], " ", 
            SuperscriptBox["\[Delta]WAAf", "2"], " ", "\[Delta]Waam"}], "+", 
           RowBox[{"8", " ", 
            SuperscriptBox["\[Delta]WAAf", "2"], " ", "\[Delta]WAam"}], "+", 
           RowBox[{"4", " ", 
            SuperscriptBox["\[Delta]WAAf", "2"], " ", "\[Delta]Wahet"}], "+", 
           
           RowBox[{"4", " ", 
            SuperscriptBox["\[Delta]WAAf", "2"], " ", "\[Delta]WAhet"}], "-", 
           
           RowBox[{"8", " ", 
            SuperscriptBox["\[Delta]WAAf", "2"], " ", "\[Delta]Wahom"}], "+", 
           
           RowBox[{"4", " ", "\[Delta]WAAf", " ", 
            SuperscriptBox["\[Delta]Waam", "2"], " ", "\[CapitalOmega]MM"}], 
           "-", 
           RowBox[{
           "4", " ", "\[Delta]WAAf", " ", "\[Delta]Waam", " ", "\[Delta]WAam",
             " ", "\[CapitalOmega]MM"}], "-", 
           RowBox[{
           "4", " ", "\[Delta]WAAf", " ", "\[Delta]Waam", " ", "\[Delta]WAAm",
             " ", "\[CapitalOmega]MM"}], "+", 
           RowBox[{
           "4", " ", "\[Delta]WAAf", " ", "\[Delta]WAam", " ", "\[Delta]WAAm",
             " ", "\[CapitalOmega]MM"}], "+", 
           RowBox[{
           "4", " ", "\[Delta]WAAf", " ", "\[Delta]Waam", " ", 
            "\[Delta]Wahet", " ", "\[CapitalOmega]MM"}], "-", 
           RowBox[{
           "8", " ", "\[Delta]WAAf", " ", "\[Delta]WAam", " ", 
            "\[Delta]Wahet", " ", "\[CapitalOmega]MM"}], "+", 
           RowBox[{
           "4", " ", "\[Delta]WAAf", " ", "\[Delta]WAAm", " ", 
            "\[Delta]Wahet", " ", "\[CapitalOmega]MM"}], "-", 
           RowBox[{"4", " ", "\[Delta]WAAf", " ", 
            SuperscriptBox["\[Delta]Wahet", "2"], " ", "\[CapitalOmega]MM"}], 
           "-", 
           RowBox[{
           "8", " ", "\[Delta]WAAf", " ", "\[Delta]Waam", " ", 
            "\[Delta]WAhet", " ", "\[CapitalOmega]MM"}], "+", 
           RowBox[{
           "8", " ", "\[Delta]WAAf", " ", "\[Delta]WAam", " ", 
            "\[Delta]WAhet", " ", "\[CapitalOmega]MM"}], "+", 
           RowBox[{"4", " ", "\[Delta]WAAf", " ", 
            SuperscriptBox["\[Delta]WAhet", "2"], " ", "\[CapitalOmega]MM"}], 
           "+", 
           RowBox[{
           "8", " ", "\[Delta]WAAf", " ", "\[Delta]Waam", " ", 
            "\[Delta]Wahom", " ", "\[CapitalOmega]MM"}], "-", 
           RowBox[{
           "4", " ", "\[Delta]WAAf", " ", "\[Delta]WAam", " ", 
            "\[Delta]Wahom", " ", "\[CapitalOmega]MM"}], "-", 
           RowBox[{
           "4", " ", "\[Delta]WAAf", " ", "\[Delta]WAAm", " ", 
            "\[Delta]Wahom", " ", "\[CapitalOmega]MM"}], "+", 
           RowBox[{
           "4", " ", "\[Delta]WAAf", " ", "\[Delta]Wahet", " ", 
            "\[Delta]Wahom", " ", "\[CapitalOmega]MM"}], "-", 
           RowBox[{
           "8", " ", "\[Delta]WAAf", " ", "\[Delta]WAhet", " ", 
            "\[Delta]Wahom", " ", "\[CapitalOmega]MM"}], "+", 
           RowBox[{"4", " ", "\[Delta]WAAf", " ", 
            SuperscriptBox["\[Delta]Wahom", "2"], " ", "\[CapitalOmega]MM"}], 
           "-", 
           RowBox[{
           "4", " ", "\[Delta]WAAf", " ", "\[Delta]Waam", " ", 
            "\[Delta]WAhom", " ", "\[CapitalOmega]MM"}], "+", 
           RowBox[{
           "4", " ", "\[Delta]WAAf", " ", "\[Delta]WAam", " ", 
            "\[Delta]WAhom", " ", "\[CapitalOmega]MM"}], "+", 
           RowBox[{
           "4", " ", "\[Delta]WAAf", " ", "\[Delta]Wahet", " ", 
            "\[Delta]WAhom", " ", "\[CapitalOmega]MM"}], "-", 
           RowBox[{
           "4", " ", "\[Delta]WAAf", " ", "\[Delta]Wahom", " ", 
            "\[Delta]WAhom", " ", "\[CapitalOmega]MM"}], "+", 
           RowBox[{"8", " ", 
            SuperscriptBox["\[Delta]WAaf", "3"], " ", 
            SuperscriptBox[
             RowBox[{"(", 
              RowBox[{
               RowBox[{"-", "2"}], "+", "\[CapitalOmega]MM"}], ")"}], "2"], 
            " ", "\[CapitalOmega]MM"}], "-", 
           RowBox[{"2", " ", 
            SuperscriptBox["\[Delta]WAAf", "2"], " ", "\[Delta]Waam", " ", 
            SuperscriptBox["\[CapitalOmega]MM", "2"]}], "+", 
           RowBox[{"2", " ", "\[Delta]WAAf", " ", 
            SuperscriptBox["\[Delta]Waam", "2"], " ", 
            SuperscriptBox["\[CapitalOmega]MM", "2"]}], "+", 
           RowBox[{"2", " ", 
            SuperscriptBox["\[Delta]WAAf", "2"], " ", "\[Delta]WAam", " ", 
            SuperscriptBox["\[CapitalOmega]MM", "2"]}], "-", 
           RowBox[{
           "2", " ", "\[Delta]WAAf", " ", "\[Delta]Waam", " ", "\[Delta]WAam",
             " ", 
            SuperscriptBox["\[CapitalOmega]MM", "2"]}], "-", 
           RowBox[{
           "2", " ", "\[Delta]WAAf", " ", "\[Delta]Waam", " ", "\[Delta]WAAm",
             " ", 
            SuperscriptBox["\[CapitalOmega]MM", "2"]}], "+", 
           RowBox[{
           "2", " ", "\[Delta]WAAf", " ", "\[Delta]WAam", " ", "\[Delta]WAAm",
             " ", 
            SuperscriptBox["\[CapitalOmega]MM", "2"]}], "-", 
           RowBox[{"3", " ", 
            SuperscriptBox["\[Delta]WAAf", "2"], " ", "\[Delta]Wahet", " ", 
            SuperscriptBox["\[CapitalOmega]MM", "2"]}], "+", 
           RowBox[{
           "2", " ", "\[Delta]WAAf", " ", "\[Delta]Waam", " ", 
            "\[Delta]Wahet", " ", 
            SuperscriptBox["\[CapitalOmega]MM", "2"]}], "-", 
           RowBox[{
            SuperscriptBox["\[Delta]Waam", "2"], " ", "\[Delta]Wahet", " ", 
            SuperscriptBox["\[CapitalOmega]MM", "2"]}], "-", 
           RowBox[{
           "4", " ", "\[Delta]WAAf", " ", "\[Delta]WAam", " ", 
            "\[Delta]Wahet", " ", 
            SuperscriptBox["\[CapitalOmega]MM", "2"]}], "+", 
           RowBox[{
           "2", " ", "\[Delta]Waam", " ", "\[Delta]WAam", " ", 
            "\[Delta]Wahet", " ", 
            SuperscriptBox["\[CapitalOmega]MM", "2"]}], "+", 
           RowBox[{
           "2", " ", "\[Delta]WAAf", " ", "\[Delta]WAAm", " ", 
            "\[Delta]Wahet", " ", 
            SuperscriptBox["\[CapitalOmega]MM", "2"]}], "-", 
           RowBox[{
           "2", " ", "\[Delta]WAam", " ", "\[Delta]WAAm", " ", 
            "\[Delta]Wahet", " ", 
            SuperscriptBox["\[CapitalOmega]MM", "2"]}], "+", 
           RowBox[{
            SuperscriptBox["\[Delta]WAAm", "2"], " ", "\[Delta]Wahet", " ", 
            SuperscriptBox["\[CapitalOmega]MM", "2"]}], "-", 
           RowBox[{"2", " ", "\[Delta]WAAf", " ", 
            SuperscriptBox["\[Delta]Wahet", "2"], " ", 
            SuperscriptBox["\[CapitalOmega]MM", "2"]}], "+", 
           RowBox[{"2", " ", "\[Delta]WAam", " ", 
            SuperscriptBox["\[Delta]Wahet", "2"], " ", 
            SuperscriptBox["\[CapitalOmega]MM", "2"]}], "-", 
           RowBox[{"2", " ", "\[Delta]WAAm", " ", 
            SuperscriptBox["\[Delta]Wahet", "2"], " ", 
            SuperscriptBox["\[CapitalOmega]MM", "2"]}], "+", 
           RowBox[{
            SuperscriptBox["\[Delta]Wahet", "3"], " ", 
            SuperscriptBox["\[CapitalOmega]MM", "2"]}], "+", 
           RowBox[{"5", " ", 
            SuperscriptBox["\[Delta]WAAf", "2"], " ", "\[Delta]WAhet", " ", 
            SuperscriptBox["\[CapitalOmega]MM", "2"]}], "-", 
           RowBox[{
           "4", " ", "\[Delta]WAAf", " ", "\[Delta]Waam", " ", 
            "\[Delta]WAhet", " ", 
            SuperscriptBox["\[CapitalOmega]MM", "2"]}], "+", 
           RowBox[{
            SuperscriptBox["\[Delta]Waam", "2"], " ", "\[Delta]WAhet", " ", 
            SuperscriptBox["\[CapitalOmega]MM", "2"]}], "+", 
           RowBox[{
           "4", " ", "\[Delta]WAAf", " ", "\[Delta]WAam", " ", 
            "\[Delta]WAhet", " ", 
            SuperscriptBox["\[CapitalOmega]MM", "2"]}], "-", 
           RowBox[{
           "2", " ", "\[Delta]Waam", " ", "\[Delta]WAam", " ", 
            "\[Delta]WAhet", " ", 
            SuperscriptBox["\[CapitalOmega]MM", "2"]}], "+", 
           RowBox[{
           "2", " ", "\[Delta]WAam", " ", "\[Delta]WAAm", " ", 
            "\[Delta]WAhet", " ", 
            SuperscriptBox["\[CapitalOmega]MM", "2"]}], "-", 
           RowBox[{
            SuperscriptBox["\[Delta]WAAm", "2"], " ", "\[Delta]WAhet", " ", 
            SuperscriptBox["\[CapitalOmega]MM", "2"]}], "+", 
           RowBox[{
           "2", " ", "\[Delta]Waam", " ", "\[Delta]Wahet", " ", 
            "\[Delta]WAhet", " ", 
            SuperscriptBox["\[CapitalOmega]MM", "2"]}], "-", 
           RowBox[{
           "4", " ", "\[Delta]WAam", " ", "\[Delta]Wahet", " ", 
            "\[Delta]WAhet", " ", 
            SuperscriptBox["\[CapitalOmega]MM", "2"]}], "+", 
           RowBox[{
           "2", " ", "\[Delta]WAAm", " ", "\[Delta]Wahet", " ", 
            "\[Delta]WAhet", " ", 
            SuperscriptBox["\[CapitalOmega]MM", "2"]}], "-", 
           RowBox[{
            SuperscriptBox["\[Delta]Wahet", "2"], " ", "\[Delta]WAhet", " ", 
            SuperscriptBox["\[CapitalOmega]MM", "2"]}], "+", 
           RowBox[{"2", " ", "\[Delta]WAAf", " ", 
            SuperscriptBox["\[Delta]WAhet", "2"], " ", 
            SuperscriptBox["\[CapitalOmega]MM", "2"]}], "-", 
           RowBox[{"2", " ", "\[Delta]Waam", " ", 
            SuperscriptBox["\[Delta]WAhet", "2"], " ", 
            SuperscriptBox["\[CapitalOmega]MM", "2"]}], "+", 
           RowBox[{"2", " ", "\[Delta]WAam", " ", 
            SuperscriptBox["\[Delta]WAhet", "2"], " ", 
            SuperscriptBox["\[CapitalOmega]MM", "2"]}], "-", 
           RowBox[{"\[Delta]Wahet", " ", 
            SuperscriptBox["\[Delta]WAhet", "2"], " ", 
            SuperscriptBox["\[CapitalOmega]MM", "2"]}], "+", 
           RowBox[{
            SuperscriptBox["\[Delta]WAhet", "3"], " ", 
            SuperscriptBox["\[CapitalOmega]MM", "2"]}], "-", 
           RowBox[{"2", " ", 
            SuperscriptBox["\[Delta]WAAf", "2"], " ", "\[Delta]Wahom", " ", 
            SuperscriptBox["\[CapitalOmega]MM", "2"]}], "+", 
           RowBox[{
           "4", " ", "\[Delta]WAAf", " ", "\[Delta]Waam", " ", 
            "\[Delta]Wahom", " ", 
            SuperscriptBox["\[CapitalOmega]MM", "2"]}], "-", 
           RowBox[{
           "2", " ", "\[Delta]WAAf", " ", "\[Delta]WAam", " ", 
            "\[Delta]Wahom", " ", 
            SuperscriptBox["\[CapitalOmega]MM", "2"]}], "-", 
           RowBox[{
           "2", " ", "\[Delta]WAAf", " ", "\[Delta]WAAm", " ", 
            "\[Delta]Wahom", " ", 
            SuperscriptBox["\[CapitalOmega]MM", "2"]}], "+", 
           RowBox[{
           "2", " ", "\[Delta]WAAf", " ", "\[Delta]Wahet", " ", 
            "\[Delta]Wahom", " ", 
            SuperscriptBox["\[CapitalOmega]MM", "2"]}], "-", 
           RowBox[{
           "2", " ", "\[Delta]Waam", " ", "\[Delta]Wahet", " ", 
            "\[Delta]Wahom", " ", 
            SuperscriptBox["\[CapitalOmega]MM", "2"]}], "+", 
           RowBox[{
           "2", " ", "\[Delta]WAam", " ", "\[Delta]Wahet", " ", 
            "\[Delta]Wahom", " ", 
            SuperscriptBox["\[CapitalOmega]MM", "2"]}], "-", 
           RowBox[{
           "4", " ", "\[Delta]WAAf", " ", "\[Delta]WAhet", " ", 
            "\[Delta]Wahom", " ", 
            SuperscriptBox["\[CapitalOmega]MM", "2"]}], "+", 
           RowBox[{
           "2", " ", "\[Delta]Waam", " ", "\[Delta]WAhet", " ", 
            "\[Delta]Wahom", " ", 
            SuperscriptBox["\[CapitalOmega]MM", "2"]}], "-", 
           RowBox[{
           "2", " ", "\[Delta]WAam", " ", "\[Delta]WAhet", " ", 
            "\[Delta]Wahom", " ", 
            SuperscriptBox["\[CapitalOmega]MM", "2"]}], "+", 
           RowBox[{
           "2", " ", "\[Delta]Wahet", " ", "\[Delta]WAhet", " ", 
            "\[Delta]Wahom", " ", 
            SuperscriptBox["\[CapitalOmega]MM", "2"]}], "-", 
           RowBox[{"2", " ", 
            SuperscriptBox["\[Delta]WAhet", "2"], " ", "\[Delta]Wahom", " ", 
            SuperscriptBox["\[CapitalOmega]MM", "2"]}], "+", 
           RowBox[{"2", " ", "\[Delta]WAAf", " ", 
            SuperscriptBox["\[Delta]Wahom", "2"], " ", 
            SuperscriptBox["\[CapitalOmega]MM", "2"]}], "-", 
           RowBox[{"\[Delta]Wahet", " ", 
            SuperscriptBox["\[Delta]Wahom", "2"], " ", 
            SuperscriptBox["\[CapitalOmega]MM", "2"]}], "+", 
           RowBox[{"\[Delta]WAhet", " ", 
            SuperscriptBox["\[Delta]Wahom", "2"], " ", 
            SuperscriptBox["\[CapitalOmega]MM", "2"]}], "-", 
           RowBox[{
           "2", " ", "\[Delta]WAAf", " ", "\[Delta]Waam", " ", 
            "\[Delta]WAhom", " ", 
            SuperscriptBox["\[CapitalOmega]MM", "2"]}], "+", 
           RowBox[{
           "2", " ", "\[Delta]WAAf", " ", "\[Delta]WAam", " ", 
            "\[Delta]WAhom", " ", 
            SuperscriptBox["\[CapitalOmega]MM", "2"]}], "+", 
           RowBox[{
           "2", " ", "\[Delta]WAAf", " ", "\[Delta]Wahet", " ", 
            "\[Delta]WAhom", " ", 
            SuperscriptBox["\[CapitalOmega]MM", "2"]}], "-", 
           RowBox[{
           "2", " ", "\[Delta]WAam", " ", "\[Delta]Wahet", " ", 
            "\[Delta]WAhom", " ", 
            SuperscriptBox["\[CapitalOmega]MM", "2"]}], "+", 
           RowBox[{
           "2", " ", "\[Delta]WAAm", " ", "\[Delta]Wahet", " ", 
            "\[Delta]WAhom", " ", 
            SuperscriptBox["\[CapitalOmega]MM", "2"]}], "-", 
           RowBox[{"2", " ", 
            SuperscriptBox["\[Delta]Wahet", "2"], " ", "\[Delta]WAhom", " ", 
            SuperscriptBox["\[CapitalOmega]MM", "2"]}], "+", 
           RowBox[{
           "2", " ", "\[Delta]WAam", " ", "\[Delta]WAhet", " ", 
            "\[Delta]WAhom", " ", 
            SuperscriptBox["\[CapitalOmega]MM", "2"]}], "-", 
           RowBox[{
           "2", " ", "\[Delta]WAAm", " ", "\[Delta]WAhet", " ", 
            "\[Delta]WAhom", " ", 
            SuperscriptBox["\[CapitalOmega]MM", "2"]}], "+", 
           RowBox[{
           "2", " ", "\[Delta]Wahet", " ", "\[Delta]WAhet", " ", 
            "\[Delta]WAhom", " ", 
            SuperscriptBox["\[CapitalOmega]MM", "2"]}], "-", 
           RowBox[{
           "2", " ", "\[Delta]WAAf", " ", "\[Delta]Wahom", " ", 
            "\[Delta]WAhom", " ", 
            SuperscriptBox["\[CapitalOmega]MM", "2"]}], "+", 
           RowBox[{"\[Delta]Wahet", " ", 
            SuperscriptBox["\[Delta]WAhom", "2"], " ", 
            SuperscriptBox["\[CapitalOmega]MM", "2"]}], "-", 
           RowBox[{"\[Delta]WAhet", " ", 
            SuperscriptBox["\[Delta]WAhom", "2"], " ", 
            SuperscriptBox["\[CapitalOmega]MM", "2"]}], "+", 
           RowBox[{"2", " ", 
            SuperscriptBox["\[Delta]WAAf", "2"], " ", "\[Delta]Waam", " ", 
            SuperscriptBox["\[CapitalOmega]MM", "3"]}], "-", 
           RowBox[{"2", " ", "\[Delta]WAAf", " ", 
            SuperscriptBox["\[Delta]Waam", "2"], " ", 
            SuperscriptBox["\[CapitalOmega]MM", "3"]}], "-", 
           RowBox[{"2", " ", 
            SuperscriptBox["\[Delta]WAAf", "2"], " ", "\[Delta]WAam", " ", 
            SuperscriptBox["\[CapitalOmega]MM", "3"]}], "+", 
           RowBox[{
           "6", " ", "\[Delta]WAAf", " ", "\[Delta]Waam", " ", "\[Delta]WAam",
             " ", 
            SuperscriptBox["\[CapitalOmega]MM", "3"]}], "-", 
           RowBox[{"4", " ", "\[Delta]WAAf", " ", 
            SuperscriptBox["\[Delta]WAam", "2"], " ", 
            SuperscriptBox["\[CapitalOmega]MM", "3"]}], "-", 
           RowBox[{
           "2", " ", "\[Delta]WAAf", " ", "\[Delta]Waam", " ", "\[Delta]WAAm",
             " ", 
            SuperscriptBox["\[CapitalOmega]MM", "3"]}], "+", 
           RowBox[{
           "2", " ", "\[Delta]WAAf", " ", "\[Delta]WAam", " ", "\[Delta]WAAm",
             " ", 
            SuperscriptBox["\[CapitalOmega]MM", "3"]}], "+", 
           RowBox[{
            SuperscriptBox["\[Delta]WAAf", "2"], " ", "\[Delta]Wahet", " ", 
            SuperscriptBox["\[CapitalOmega]MM", "3"]}], "+", 
           RowBox[{
           "2", " ", "\[Delta]WAAf", " ", "\[Delta]Waam", " ", 
            "\[Delta]Wahet", " ", 
            SuperscriptBox["\[CapitalOmega]MM", "3"]}], "-", 
           RowBox[{
            SuperscriptBox["\[Delta]Waam", "2"], " ", "\[Delta]Wahet", " ", 
            SuperscriptBox["\[CapitalOmega]MM", "3"]}], "+", 
           RowBox[{
           "2", " ", "\[Delta]Waam", " ", "\[Delta]WAam", " ", 
            "\[Delta]Wahet", " ", 
            SuperscriptBox["\[CapitalOmega]MM", "3"]}], "-", 
           RowBox[{
           "2", " ", "\[Delta]WAAf", " ", "\[Delta]WAAm", " ", 
            "\[Delta]Wahet", " ", 
            SuperscriptBox["\[CapitalOmega]MM", "3"]}], "-", 
           RowBox[{
           "2", " ", "\[Delta]WAam", " ", "\[Delta]WAAm", " ", 
            "\[Delta]Wahet", " ", 
            SuperscriptBox["\[CapitalOmega]MM", "3"]}], "+", 
           RowBox[{
            SuperscriptBox["\[Delta]WAAm", "2"], " ", "\[Delta]Wahet", " ", 
            SuperscriptBox["\[CapitalOmega]MM", "3"]}], "+", 
           RowBox[{"2", " ", "\[Delta]WAAf", " ", 
            SuperscriptBox["\[Delta]Wahet", "2"], " ", 
            SuperscriptBox["\[CapitalOmega]MM", "3"]}], "+", 
           RowBox[{"2", " ", "\[Delta]WAam", " ", 
            SuperscriptBox["\[Delta]Wahet", "2"], " ", 
            SuperscriptBox["\[CapitalOmega]MM", "3"]}], "-", 
           RowBox[{"2", " ", "\[Delta]WAAm", " ", 
            SuperscriptBox["\[Delta]Wahet", "2"], " ", 
            SuperscriptBox["\[CapitalOmega]MM", "3"]}], "+", 
           RowBox[{
            SuperscriptBox["\[Delta]Wahet", "3"], " ", 
            SuperscriptBox["\[CapitalOmega]MM", "3"]}], "-", 
           RowBox[{"3", " ", 
            SuperscriptBox["\[Delta]WAAf", "2"], " ", "\[Delta]WAhet", " ", 
            SuperscriptBox["\[CapitalOmega]MM", "3"]}], "+", 
           RowBox[{
           "4", " ", "\[Delta]WAAf", " ", "\[Delta]Waam", " ", 
            "\[Delta]WAhet", " ", 
            SuperscriptBox["\[CapitalOmega]MM", "3"]}], "+", 
           RowBox[{
            SuperscriptBox["\[Delta]Waam", "2"], " ", "\[Delta]WAhet", " ", 
            SuperscriptBox["\[CapitalOmega]MM", "3"]}], "-", 
           RowBox[{
           "8", " ", "\[Delta]WAAf", " ", "\[Delta]WAam", " ", 
            "\[Delta]WAhet", " ", 
            SuperscriptBox["\[CapitalOmega]MM", "3"]}], "-", 
           RowBox[{
           "2", " ", "\[Delta]Waam", " ", "\[Delta]WAam", " ", 
            "\[Delta]WAhet", " ", 
            SuperscriptBox["\[CapitalOmega]MM", "3"]}], "+", 
           RowBox[{
           "4", " ", "\[Delta]WAAf", " ", "\[Delta]WAAm", " ", 
            "\[Delta]WAhet", " ", 
            SuperscriptBox["\[CapitalOmega]MM", "3"]}], "+", 
           RowBox[{
           "2", " ", "\[Delta]WAam", " ", "\[Delta]WAAm", " ", 
            "\[Delta]WAhet", " ", 
            SuperscriptBox["\[CapitalOmega]MM", "3"]}], "-", 
           RowBox[{
            SuperscriptBox["\[Delta]WAAm", "2"], " ", "\[Delta]WAhet", " ", 
            SuperscriptBox["\[CapitalOmega]MM", "3"]}], "-", 
           RowBox[{
           "4", " ", "\[Delta]WAAf", " ", "\[Delta]Wahet", " ", 
            "\[Delta]WAhet", " ", 
            SuperscriptBox["\[CapitalOmega]MM", "3"]}], "+", 
           RowBox[{
           "2", " ", "\[Delta]Waam", " ", "\[Delta]Wahet", " ", 
            "\[Delta]WAhet", " ", 
            SuperscriptBox["\[CapitalOmega]MM", "3"]}], "-", 
           RowBox[{
           "4", " ", "\[Delta]WAam", " ", "\[Delta]Wahet", " ", 
            "\[Delta]WAhet", " ", 
            SuperscriptBox["\[CapitalOmega]MM", "3"]}], "+", 
           RowBox[{
           "2", " ", "\[Delta]WAAm", " ", "\[Delta]Wahet", " ", 
            "\[Delta]WAhet", " ", 
            SuperscriptBox["\[CapitalOmega]MM", "3"]}], "-", 
           RowBox[{
            SuperscriptBox["\[Delta]Wahet", "2"], " ", "\[Delta]WAhet", " ", 
            SuperscriptBox["\[CapitalOmega]MM", "3"]}], "-", 
           RowBox[{"2", " ", "\[Delta]WAAf", " ", 
            SuperscriptBox["\[Delta]WAhet", "2"], " ", 
            SuperscriptBox["\[CapitalOmega]MM", "3"]}], "-", 
           RowBox[{"2", " ", "\[Delta]Waam", " ", 
            SuperscriptBox["\[Delta]WAhet", "2"], " ", 
            SuperscriptBox["\[CapitalOmega]MM", "3"]}], "+", 
           RowBox[{"2", " ", "\[Delta]WAam", " ", 
            SuperscriptBox["\[Delta]WAhet", "2"], " ", 
            SuperscriptBox["\[CapitalOmega]MM", "3"]}], "-", 
           RowBox[{"\[Delta]Wahet", " ", 
            SuperscriptBox["\[Delta]WAhet", "2"], " ", 
            SuperscriptBox["\[CapitalOmega]MM", "3"]}], "+", 
           RowBox[{
            SuperscriptBox["\[Delta]WAhet", "3"], " ", 
            SuperscriptBox["\[CapitalOmega]MM", "3"]}], "+", 
           RowBox[{"2", " ", 
            SuperscriptBox["\[Delta]WAAf", "2"], " ", "\[Delta]Wahom", " ", 
            SuperscriptBox["\[CapitalOmega]MM", "3"]}], "-", 
           RowBox[{
           "4", " ", "\[Delta]WAAf", " ", "\[Delta]Waam", " ", 
            "\[Delta]Wahom", " ", 
            SuperscriptBox["\[CapitalOmega]MM", "3"]}], "+", 
           RowBox[{
           "6", " ", "\[Delta]WAAf", " ", "\[Delta]WAam", " ", 
            "\[Delta]Wahom", " ", 
            SuperscriptBox["\[CapitalOmega]MM", "3"]}], "-", 
           RowBox[{
           "2", " ", "\[Delta]WAAf", " ", "\[Delta]WAAm", " ", 
            "\[Delta]Wahom", " ", 
            SuperscriptBox["\[CapitalOmega]MM", "3"]}], "+", 
           RowBox[{
           "2", " ", "\[Delta]WAAf", " ", "\[Delta]Wahet", " ", 
            "\[Delta]Wahom", " ", 
            SuperscriptBox["\[CapitalOmega]MM", "3"]}], "-", 
           RowBox[{
           "2", " ", "\[Delta]Waam", " ", "\[Delta]Wahet", " ", 
            "\[Delta]Wahom", " ", 
            SuperscriptBox["\[CapitalOmega]MM", "3"]}], "+", 
           RowBox[{
           "2", " ", "\[Delta]WAam", " ", "\[Delta]Wahet", " ", 
            "\[Delta]Wahom", " ", 
            SuperscriptBox["\[CapitalOmega]MM", "3"]}], "+", 
           RowBox[{
           "4", " ", "\[Delta]WAAf", " ", "\[Delta]WAhet", " ", 
            "\[Delta]Wahom", " ", 
            SuperscriptBox["\[CapitalOmega]MM", "3"]}], "+", 
           RowBox[{
           "2", " ", "\[Delta]Waam", " ", "\[Delta]WAhet", " ", 
            "\[Delta]Wahom", " ", 
            SuperscriptBox["\[CapitalOmega]MM", "3"]}], "-", 
           RowBox[{
           "2", " ", "\[Delta]WAam", " ", "\[Delta]WAhet", " ", 
            "\[Delta]Wahom", " ", 
            SuperscriptBox["\[CapitalOmega]MM", "3"]}], "+", 
           RowBox[{
           "2", " ", "\[Delta]Wahet", " ", "\[Delta]WAhet", " ", 
            "\[Delta]Wahom", " ", 
            SuperscriptBox["\[CapitalOmega]MM", "3"]}], "-", 
           RowBox[{"2", " ", 
            SuperscriptBox["\[Delta]WAhet", "2"], " ", "\[Delta]Wahom", " ", 
            SuperscriptBox["\[CapitalOmega]MM", "3"]}], "-", 
           RowBox[{"2", " ", "\[Delta]WAAf", " ", 
            SuperscriptBox["\[Delta]Wahom", "2"], " ", 
            SuperscriptBox["\[CapitalOmega]MM", "3"]}], "-", 
           RowBox[{"\[Delta]Wahet", " ", 
            SuperscriptBox["\[Delta]Wahom", "2"], " ", 
            SuperscriptBox["\[CapitalOmega]MM", "3"]}], "+", 
           RowBox[{"\[Delta]WAhet", " ", 
            SuperscriptBox["\[Delta]Wahom", "2"], " ", 
            SuperscriptBox["\[CapitalOmega]MM", "3"]}], "-", 
           RowBox[{
           "2", " ", "\[Delta]WAAf", " ", "\[Delta]Waam", " ", 
            "\[Delta]WAhom", " ", 
            SuperscriptBox["\[CapitalOmega]MM", "3"]}], "+", 
           RowBox[{
           "2", " ", "\[Delta]WAAf", " ", "\[Delta]WAam", " ", 
            "\[Delta]WAhom", " ", 
            SuperscriptBox["\[CapitalOmega]MM", "3"]}], "-", 
           RowBox[{
           "2", " ", "\[Delta]WAAf", " ", "\[Delta]Wahet", " ", 
            "\[Delta]WAhom", " ", 
            SuperscriptBox["\[CapitalOmega]MM", "3"]}], "-", 
           RowBox[{
           "2", " ", "\[Delta]WAam", " ", "\[Delta]Wahet", " ", 
            "\[Delta]WAhom", " ", 
            SuperscriptBox["\[CapitalOmega]MM", "3"]}], "+", 
           RowBox[{
           "2", " ", "\[Delta]WAAm", " ", "\[Delta]Wahet", " ", 
            "\[Delta]WAhom", " ", 
            SuperscriptBox["\[CapitalOmega]MM", "3"]}], "-", 
           RowBox[{"2", " ", 
            SuperscriptBox["\[Delta]Wahet", "2"], " ", "\[Delta]WAhom", " ", 
            SuperscriptBox["\[CapitalOmega]MM", "3"]}], "+", 
           RowBox[{
           "4", " ", "\[Delta]WAAf", " ", "\[Delta]WAhet", " ", 
            "\[Delta]WAhom", " ", 
            SuperscriptBox["\[CapitalOmega]MM", "3"]}], "+", 
           RowBox[{
           "2", " ", "\[Delta]WAam", " ", "\[Delta]WAhet", " ", 
            "\[Delta]WAhom", " ", 
            SuperscriptBox["\[CapitalOmega]MM", "3"]}], "-", 
           RowBox[{
           "2", " ", "\[Delta]WAAm", " ", "\[Delta]WAhet", " ", 
            "\[Delta]WAhom", " ", 
            SuperscriptBox["\[CapitalOmega]MM", "3"]}], "+", 
           RowBox[{
           "2", " ", "\[Delta]Wahet", " ", "\[Delta]WAhet", " ", 
            "\[Delta]WAhom", " ", 
            SuperscriptBox["\[CapitalOmega]MM", "3"]}], "-", 
           RowBox[{
           "2", " ", "\[Delta]WAAf", " ", "\[Delta]Wahom", " ", 
            "\[Delta]WAhom", " ", 
            SuperscriptBox["\[CapitalOmega]MM", "3"]}], "+", 
           RowBox[{"\[Delta]Wahet", " ", 
            SuperscriptBox["\[Delta]WAhom", "2"], " ", 
            SuperscriptBox["\[CapitalOmega]MM", "3"]}], "-", 
           RowBox[{"\[Delta]WAhet", " ", 
            SuperscriptBox["\[Delta]WAhom", "2"], " ", 
            SuperscriptBox["\[CapitalOmega]MM", "3"]}], "-", 
           RowBox[{"4", " ", 
            SuperscriptBox["\[Delta]WAaf", "2"], " ", 
            RowBox[{"(", 
             RowBox[{
              RowBox[{"-", "2"}], "+", "\[CapitalOmega]MM"}], ")"}], " ", 
            "\[CapitalOmega]MM", " ", 
            RowBox[{"(", 
             RowBox[{
              RowBox[{"3", " ", "\[Delta]WAAf", " ", 
               RowBox[{"(", 
                RowBox[{
                 RowBox[{"-", "2"}], "+", "\[CapitalOmega]MM"}], ")"}]}], "-", 
              RowBox[{"2", " ", 
               RowBox[{"(", 
                RowBox[{"\[Delta]Waam", "-", 
                 RowBox[{"2", " ", "\[Delta]WAam"}], "+", "\[Delta]WAAm", "-",
                  "\[Delta]Wahet", "-", "\[Delta]WAhet", "+", "\[Delta]Wahom",
                  "+", "\[Delta]WAhom"}], ")"}], " ", "\[CapitalOmega]MM"}]}],
              ")"}]}], "-", 
           RowBox[{
            SuperscriptBox["\[Delta]Waaf", "2"], " ", 
            RowBox[{"(", 
             RowBox[{
              RowBox[{"-", "2"}], "+", "\[CapitalOmega]MM"}], ")"}], " ", 
            RowBox[{"(", 
             RowBox[{
              RowBox[{"2", " ", "\[Delta]Wahet"}], "+", 
              RowBox[{"2", " ", "\[Delta]WAhet"}], "-", 
              RowBox[{"4", " ", "\[Delta]WAhom"}], "+", 
              RowBox[{"8", " ", "\[Delta]WAaf", " ", "\[CapitalOmega]MM"}], 
              "-", 
              RowBox[{"8", " ", "\[Delta]WAAf", " ", "\[CapitalOmega]MM"}], 
              "+", 
              RowBox[{"\[Delta]Wahet", " ", "\[CapitalOmega]MM"}], "+", 
              RowBox[{"\[Delta]WAhet", " ", "\[CapitalOmega]MM"}], "-", 
              RowBox[{"2", " ", "\[Delta]WAhom", " ", "\[CapitalOmega]MM"}], 
              "-", 
              RowBox[{"4", " ", "\[Delta]WAaf", " ", 
               SuperscriptBox["\[CapitalOmega]MM", "2"]}], "+", 
              RowBox[{"4", " ", "\[Delta]WAAf", " ", 
               SuperscriptBox["\[CapitalOmega]MM", "2"]}], "+", 
              RowBox[{"3", " ", "\[Delta]Wahet", " ", 
               SuperscriptBox["\[CapitalOmega]MM", "2"]}], "-", 
              RowBox[{"\[Delta]WAhet", " ", 
               SuperscriptBox["\[CapitalOmega]MM", "2"]}], "-", 
              RowBox[{"2", " ", "\[Delta]WAhom", " ", 
               SuperscriptBox["\[CapitalOmega]MM", "2"]}], "+", 
              RowBox[{"2", " ", "\[Delta]WAam", " ", 
               RowBox[{"(", 
                RowBox[{"2", "+", "\[CapitalOmega]MM", "+", 
                 SuperscriptBox["\[CapitalOmega]MM", "2"]}], ")"}]}], "-", 
              RowBox[{"2", " ", "\[Delta]WAAm", " ", 
               RowBox[{"(", 
                RowBox[{"2", "+", "\[CapitalOmega]MM", "+", 
                 SuperscriptBox["\[CapitalOmega]MM", "2"]}], ")"}]}]}], 
             ")"}]}], "+", 
           RowBox[{"2", " ", "\[Delta]WAaf", " ", 
            RowBox[{"(", 
             RowBox[{
              RowBox[{"2", " ", 
               SuperscriptBox["\[Delta]WAAf", "2"], " ", 
               SuperscriptBox[
                RowBox[{"(", 
                 RowBox[{
                  RowBox[{"-", "2"}], "+", "\[CapitalOmega]MM"}], ")"}], "2"],
                " ", "\[CapitalOmega]MM"}], "-", 
              RowBox[{"\[Delta]WAAf", " ", 
               RowBox[{"(", 
                RowBox[{
                 RowBox[{"-", "2"}], "+", "\[CapitalOmega]MM"}], ")"}], " ", 
               RowBox[{"(", 
                RowBox[{
                 RowBox[{"2", " ", "\[Delta]Wahom"}], "-", 
                 RowBox[{"2", " ", "\[Delta]WAhom"}], "+", 
                 RowBox[{"\[Delta]Wahom", " ", "\[CapitalOmega]MM"}], "-", 
                 RowBox[{"\[Delta]WAhom", " ", "\[CapitalOmega]MM"}], "-", 
                 RowBox[{"8", " ", "\[Delta]WAam", " ", 
                  SuperscriptBox["\[CapitalOmega]MM", "2"]}], "-", 
                 RowBox[{"2", " ", "\[Delta]Wahet", " ", 
                  SuperscriptBox["\[CapitalOmega]MM", "2"]}], "-", 
                 RowBox[{"6", " ", "\[Delta]WAhet", " ", 
                  SuperscriptBox["\[CapitalOmega]MM", "2"]}], "+", 
                 RowBox[{"5", " ", "\[Delta]Wahom", " ", 
                  SuperscriptBox["\[CapitalOmega]MM", "2"]}], "+", 
                 RowBox[{"3", " ", "\[Delta]WAhom", " ", 
                  SuperscriptBox["\[CapitalOmega]MM", "2"]}], "+", 
                 RowBox[{"\[Delta]WAAm", " ", 
                  RowBox[{"(", 
                   RowBox[{
                    RowBox[{"-", "2"}], "-", "\[CapitalOmega]MM", "+", 
                    RowBox[{"3", " ", 
                    SuperscriptBox["\[CapitalOmega]MM", "2"]}]}], ")"}]}], 
                 "+", 
                 RowBox[{"\[Delta]Waam", " ", 
                  RowBox[{"(", 
                   RowBox[{"2", "+", "\[CapitalOmega]MM", "+", 
                    RowBox[{"5", " ", 
                    SuperscriptBox["\[CapitalOmega]MM", "2"]}]}], ")"}]}]}], 
                ")"}]}], "+", 
              RowBox[{"\[CapitalOmega]MM", " ", 
               RowBox[{"(", 
                RowBox[{
                 RowBox[{
                  RowBox[{"-", "2"}], " ", "\[Delta]Wahet", " ", 
                  "\[Delta]Wahom"}], "+", 
                 RowBox[{"2", " ", "\[Delta]WAhet", " ", "\[Delta]Wahom"}], 
                 "-", 
                 RowBox[{"2", " ", 
                  SuperscriptBox["\[Delta]Wahom", "2"]}], "+", 
                 RowBox[{"2", " ", "\[Delta]Wahet", " ", "\[Delta]WAhom"}], 
                 "-", 
                 RowBox[{"2", " ", "\[Delta]WAhet", " ", "\[Delta]WAhom"}], 
                 "+", 
                 RowBox[{"4", " ", "\[Delta]Wahom", " ", "\[Delta]WAhom"}], 
                 "-", 
                 RowBox[{"2", " ", 
                  SuperscriptBox["\[Delta]WAhom", "2"]}], "-", 
                 RowBox[{
                 "\[Delta]Wahet", " ", "\[Delta]Wahom", " ", 
                  "\[CapitalOmega]MM"}], "+", 
                 RowBox[{
                 "\[Delta]WAhet", " ", "\[Delta]Wahom", " ", 
                  "\[CapitalOmega]MM"}], "-", 
                 RowBox[{
                  SuperscriptBox["\[Delta]Wahom", "2"], " ", 
                  "\[CapitalOmega]MM"}], "+", 
                 RowBox[{
                 "\[Delta]Wahet", " ", "\[Delta]WAhom", " ", 
                  "\[CapitalOmega]MM"}], "-", 
                 RowBox[{
                 "\[Delta]WAhet", " ", "\[Delta]WAhom", " ", 
                  "\[CapitalOmega]MM"}], "+", 
                 RowBox[{
                 "2", " ", "\[Delta]Wahom", " ", "\[Delta]WAhom", " ", 
                  "\[CapitalOmega]MM"}], "-", 
                 RowBox[{
                  SuperscriptBox["\[Delta]WAhom", "2"], " ", 
                  "\[CapitalOmega]MM"}], "+", 
                 RowBox[{"4", " ", 
                  SuperscriptBox["\[Delta]WAam", "2"], " ", 
                  SuperscriptBox["\[CapitalOmega]MM", "2"]}], "+", 
                 RowBox[{
                 "4", " ", "\[Delta]WAam", " ", "\[Delta]Wahet", " ", 
                  SuperscriptBox["\[CapitalOmega]MM", "2"]}], "+", 
                 RowBox[{
                 "4", " ", "\[Delta]WAam", " ", "\[Delta]WAhet", " ", 
                  SuperscriptBox["\[CapitalOmega]MM", "2"]}], "+", 
                 RowBox[{"4", " ", "\[Delta]Wahet", " ", "\[Delta]WAhet", " ", 
                  SuperscriptBox["\[CapitalOmega]MM", "2"]}], "-", 
                 RowBox[{
                 "4", " ", "\[Delta]WAam", " ", "\[Delta]Wahom", " ", 
                  SuperscriptBox["\[CapitalOmega]MM", "2"]}], "-", 
                 RowBox[{"3", " ", "\[Delta]Wahet", " ", "\[Delta]Wahom", " ", 
                  SuperscriptBox["\[CapitalOmega]MM", "2"]}], "-", 
                 RowBox[{"\[Delta]WAhet", " ", "\[Delta]Wahom", " ", 
                  SuperscriptBox["\[CapitalOmega]MM", "2"]}], "+", 
                 RowBox[{
                  SuperscriptBox["\[Delta]Wahom", "2"], " ", 
                  SuperscriptBox["\[CapitalOmega]MM", "2"]}], "-", 
                 RowBox[{
                 "4", " ", "\[Delta]WAam", " ", "\[Delta]WAhom", " ", 
                  SuperscriptBox["\[CapitalOmega]MM", "2"]}], "-", 
                 RowBox[{"\[Delta]Wahet", " ", "\[Delta]WAhom", " ", 
                  SuperscriptBox["\[CapitalOmega]MM", "2"]}], "-", 
                 RowBox[{"3", " ", "\[Delta]WAhet", " ", "\[Delta]WAhom", " ", 
                  SuperscriptBox["\[CapitalOmega]MM", "2"]}], "+", 
                 RowBox[{"2", " ", "\[Delta]Wahom", " ", "\[Delta]WAhom", " ", 
                  SuperscriptBox["\[CapitalOmega]MM", "2"]}], "+", 
                 RowBox[{
                  SuperscriptBox["\[Delta]WAhom", "2"], " ", 
                  SuperscriptBox["\[CapitalOmega]MM", "2"]}], "+", 
                 RowBox[{
                  SuperscriptBox["\[Delta]Waam", "2"], " ", 
                  RowBox[{"(", 
                   RowBox[{
                    RowBox[{"-", "2"}], "-", "\[CapitalOmega]MM", "+", 
                    SuperscriptBox["\[CapitalOmega]MM", "2"]}], ")"}]}], "+", 
                 
                 RowBox[{
                  SuperscriptBox["\[Delta]WAAm", "2"], " ", 
                  RowBox[{"(", 
                   RowBox[{
                    RowBox[{"-", "2"}], "-", "\[CapitalOmega]MM", "+", 
                    SuperscriptBox["\[CapitalOmega]MM", "2"]}], ")"}]}], "+", 
                 
                 RowBox[{"\[Delta]Waam", " ", 
                  RowBox[{"(", 
                   RowBox[{
                    RowBox[{"2", " ", "\[Delta]WAhet"}], "-", 
                    RowBox[{"4", " ", "\[Delta]Wahom"}], "+", 
                    RowBox[{"4", " ", "\[Delta]WAhom"}], "+", 
                    RowBox[{"\[Delta]WAhet", " ", "\[CapitalOmega]MM"}], "-", 
                    
                    RowBox[{
                    "2", " ", "\[Delta]Wahom", " ", "\[CapitalOmega]MM"}], 
                    "+", 
                    RowBox[{
                    "2", " ", "\[Delta]WAhom", " ", "\[CapitalOmega]MM"}], 
                    "-", 
                    RowBox[{"4", " ", "\[Delta]WAam", " ", 
                    SuperscriptBox["\[CapitalOmega]MM", "2"]}], "-", 
                    RowBox[{"\[Delta]WAhet", " ", 
                    SuperscriptBox["\[CapitalOmega]MM", "2"]}], "+", 
                    RowBox[{"2", " ", "\[Delta]Wahom", " ", 
                    SuperscriptBox["\[CapitalOmega]MM", "2"]}], "+", 
                    RowBox[{"2", " ", "\[Delta]WAhom", " ", 
                    SuperscriptBox["\[CapitalOmega]MM", "2"]}], "+", 
                    RowBox[{"2", " ", "\[Delta]WAAm", " ", 
                    RowBox[{"(", 
                    RowBox[{"2", "+", "\[CapitalOmega]MM", "+", 
                    SuperscriptBox["\[CapitalOmega]MM", "2"]}], ")"}]}], "-", 
                    
                    RowBox[{"\[Delta]Wahet", " ", 
                    RowBox[{"(", 
                    RowBox[{"2", "+", "\[CapitalOmega]MM", "+", 
                    RowBox[{"3", " ", 
                    SuperscriptBox["\[CapitalOmega]MM", "2"]}]}], ")"}]}]}], 
                   ")"}]}], "-", 
                 RowBox[{"\[Delta]WAAm", " ", 
                  RowBox[{"(", 
                   RowBox[{
                    RowBox[{"4", " ", "\[Delta]WAhom"}], "+", 
                    RowBox[{
                    "2", " ", "\[Delta]WAhom", " ", "\[CapitalOmega]MM"}], 
                    "+", 
                    RowBox[{"4", " ", "\[Delta]WAam", " ", 
                    SuperscriptBox["\[CapitalOmega]MM", "2"]}], "-", 
                    RowBox[{"2", " ", "\[Delta]WAhom", " ", 
                    SuperscriptBox["\[CapitalOmega]MM", "2"]}], "+", 
                    RowBox[{"\[Delta]Wahet", " ", 
                    RowBox[{"(", 
                    RowBox[{
                    RowBox[{"-", "2"}], "-", "\[CapitalOmega]MM", "+", 
                    SuperscriptBox["\[CapitalOmega]MM", "2"]}], ")"}]}], "-", 
                    
                    RowBox[{"2", " ", "\[Delta]Wahom", " ", 
                    RowBox[{"(", 
                    RowBox[{"2", "+", "\[CapitalOmega]MM", "+", 
                    SuperscriptBox["\[CapitalOmega]MM", "2"]}], ")"}]}], "+", 
                    
                    RowBox[{"\[Delta]WAhet", " ", 
                    RowBox[{"(", 
                    RowBox[{"2", "+", "\[CapitalOmega]MM", "+", 
                    RowBox[{"3", " ", 
                    SuperscriptBox["\[CapitalOmega]MM", "2"]}]}], ")"}]}]}], 
                   ")"}]}]}], ")"}]}]}], ")"}]}], "-", 
           RowBox[{"2", " ", "\[Delta]Waaf", " ", 
            RowBox[{"(", 
             RowBox[{
              RowBox[{"6", " ", 
               SuperscriptBox["\[Delta]WAaf", "2"], " ", 
               SuperscriptBox[
                RowBox[{"(", 
                 RowBox[{
                  RowBox[{"-", "2"}], "+", "\[CapitalOmega]MM"}], ")"}], "2"],
                " ", "\[CapitalOmega]MM"}], "+", 
              RowBox[{"2", " ", 
               SuperscriptBox["\[Delta]WAAf", "2"], " ", 
               SuperscriptBox[
                RowBox[{"(", 
                 RowBox[{
                  RowBox[{"-", "2"}], "+", "\[CapitalOmega]MM"}], ")"}], "2"],
                " ", "\[CapitalOmega]MM"}], "-", 
              RowBox[{"\[Delta]WAAf", " ", 
               RowBox[{"(", 
                RowBox[{"\[Delta]Waam", "-", 
                 RowBox[{"2", " ", "\[Delta]WAam"}], "+", "\[Delta]WAAm", "-",
                  "\[Delta]Wahet", "-", "\[Delta]WAhet", "+", "\[Delta]Wahom",
                  "+", "\[Delta]WAhom"}], ")"}], " ", 
               RowBox[{"(", 
                RowBox[{"4", "-", 
                 RowBox[{"7", " ", 
                  SuperscriptBox["\[CapitalOmega]MM", "2"]}], "+", 
                 RowBox[{"3", " ", 
                  SuperscriptBox["\[CapitalOmega]MM", "3"]}]}], ")"}]}], "+", 
              
              RowBox[{"\[Delta]WAaf", " ", 
               RowBox[{"(", 
                RowBox[{
                 RowBox[{"-", "2"}], "+", "\[CapitalOmega]MM"}], ")"}], " ", 
               RowBox[{"(", 
                RowBox[{
                 RowBox[{
                  RowBox[{"-", "2"}], " ", "\[Delta]Wahom"}], "+", 
                 RowBox[{"2", " ", "\[Delta]WAhom"}], "+", 
                 RowBox[{
                 "16", " ", "\[Delta]WAAf", " ", "\[CapitalOmega]MM"}], "-", 
                 RowBox[{"\[Delta]Wahom", " ", "\[CapitalOmega]MM"}], "+", 
                 RowBox[{"\[Delta]WAhom", " ", "\[CapitalOmega]MM"}], "-", 
                 RowBox[{"8", " ", "\[Delta]WAAf", " ", 
                  SuperscriptBox["\[CapitalOmega]MM", "2"]}], "-", 
                 RowBox[{"8", " ", "\[Delta]WAam", " ", 
                  SuperscriptBox["\[CapitalOmega]MM", "2"]}], "-", 
                 RowBox[{"6", " ", "\[Delta]Wahet", " ", 
                  SuperscriptBox["\[CapitalOmega]MM", "2"]}], "-", 
                 RowBox[{"2", " ", "\[Delta]WAhet", " ", 
                  SuperscriptBox["\[CapitalOmega]MM", "2"]}], "+", 
                 RowBox[{"3", " ", "\[Delta]Wahom", " ", 
                  SuperscriptBox["\[CapitalOmega]MM", "2"]}], "+", 
                 RowBox[{"5", " ", "\[Delta]WAhom", " ", 
                  SuperscriptBox["\[CapitalOmega]MM", "2"]}], "+", 
                 RowBox[{"\[Delta]Waam", " ", 
                  RowBox[{"(", 
                   RowBox[{
                    RowBox[{"-", "2"}], "-", "\[CapitalOmega]MM", "+", 
                    RowBox[{"3", " ", 
                    SuperscriptBox["\[CapitalOmega]MM", "2"]}]}], ")"}]}], 
                 "+", 
                 RowBox[{"\[Delta]WAAm", " ", 
                  RowBox[{"(", 
                   RowBox[{"2", "+", "\[CapitalOmega]MM", "+", 
                    RowBox[{"5", " ", 
                    SuperscriptBox["\[CapitalOmega]MM", "2"]}]}], ")"}]}]}], 
                ")"}]}], "+", 
              RowBox[{"\[CapitalOmega]MM", " ", 
               RowBox[{"(", 
                RowBox[{
                 RowBox[{
                  RowBox[{"-", "2"}], " ", 
                  SuperscriptBox["\[Delta]WAAm", "2"]}], "+", 
                 RowBox[{"4", " ", "\[Delta]WAAm", " ", "\[Delta]Wahet"}], 
                 "-", 
                 RowBox[{"2", " ", 
                  SuperscriptBox["\[Delta]Wahet", "2"]}], "-", 
                 RowBox[{"2", " ", "\[Delta]WAAm", " ", "\[Delta]WAhet"}], 
                 "+", 
                 RowBox[{"2", " ", 
                  SuperscriptBox["\[Delta]WAhet", "2"]}], "+", 
                 RowBox[{"2", " ", "\[Delta]WAAm", " ", "\[Delta]Wahom"}], 
                 "-", 
                 RowBox[{"2", " ", "\[Delta]WAhet", " ", "\[Delta]Wahom"}], 
                 "-", 
                 RowBox[{"4", " ", "\[Delta]WAAm", " ", "\[Delta]WAhom"}], 
                 "+", 
                 RowBox[{"4", " ", "\[Delta]Wahet", " ", "\[Delta]WAhom"}], 
                 "-", 
                 RowBox[{"2", " ", "\[Delta]WAhet", " ", "\[Delta]WAhom"}], 
                 "+", 
                 RowBox[{"2", " ", "\[Delta]Wahom", " ", "\[Delta]WAhom"}], 
                 "-", 
                 RowBox[{"2", " ", 
                  SuperscriptBox["\[Delta]WAhom", "2"]}], "-", 
                 RowBox[{
                  SuperscriptBox["\[Delta]WAAm", "2"], " ", 
                  "\[CapitalOmega]MM"}], "+", 
                 RowBox[{
                 "2", " ", "\[Delta]WAAm", " ", "\[Delta]Wahet", " ", 
                  "\[CapitalOmega]MM"}], "-", 
                 RowBox[{
                  SuperscriptBox["\[Delta]Wahet", "2"], " ", 
                  "\[CapitalOmega]MM"}], "-", 
                 RowBox[{
                 "\[Delta]WAAm", " ", "\[Delta]WAhet", " ", 
                  "\[CapitalOmega]MM"}], "+", 
                 RowBox[{
                  SuperscriptBox["\[Delta]WAhet", "2"], " ", 
                  "\[CapitalOmega]MM"}], "+", 
                 RowBox[{
                 "\[Delta]WAAm", " ", "\[Delta]Wahom", " ", 
                  "\[CapitalOmega]MM"}], "-", 
                 RowBox[{
                 "\[Delta]WAhet", " ", "\[Delta]Wahom", " ", 
                  "\[CapitalOmega]MM"}], "-", 
                 RowBox[{
                 "2", " ", "\[Delta]WAAm", " ", "\[Delta]WAhom", " ", 
                  "\[CapitalOmega]MM"}], "+", 
                 RowBox[{
                 "2", " ", "\[Delta]Wahet", " ", "\[Delta]WAhom", " ", 
                  "\[CapitalOmega]MM"}], "-", 
                 RowBox[{
                 "\[Delta]WAhet", " ", "\[Delta]WAhom", " ", 
                  "\[CapitalOmega]MM"}], "+", 
                 RowBox[{
                 "\[Delta]Wahom", " ", "\[Delta]WAhom", " ", 
                  "\[CapitalOmega]MM"}], "-", 
                 RowBox[{
                  SuperscriptBox["\[Delta]WAhom", "2"], " ", 
                  "\[CapitalOmega]MM"}], "+", 
                 RowBox[{"2", " ", 
                  SuperscriptBox["\[Delta]WAam", "2"], " ", 
                  SuperscriptBox["\[CapitalOmega]MM", "2"]}], "+", 
                 RowBox[{
                  SuperscriptBox["\[Delta]WAAm", "2"], " ", 
                  SuperscriptBox["\[CapitalOmega]MM", "2"]}], "-", 
                 RowBox[{
                 "2", " ", "\[Delta]WAAm", " ", "\[Delta]Wahet", " ", 
                  SuperscriptBox["\[CapitalOmega]MM", "2"]}], "+", 
                 RowBox[{
                  SuperscriptBox["\[Delta]Wahet", "2"], " ", 
                  SuperscriptBox["\[CapitalOmega]MM", "2"]}], "-", 
                 RowBox[{"\[Delta]WAAm", " ", "\[Delta]WAhet", " ", 
                  SuperscriptBox["\[CapitalOmega]MM", "2"]}], "+", 
                 RowBox[{"2", " ", "\[Delta]Wahet", " ", "\[Delta]WAhet", " ", 
                  SuperscriptBox["\[CapitalOmega]MM", "2"]}], "-", 
                 RowBox[{
                  SuperscriptBox["\[Delta]WAhet", "2"], " ", 
                  SuperscriptBox["\[CapitalOmega]MM", "2"]}], "+", 
                 RowBox[{"\[Delta]WAAm", " ", "\[Delta]Wahom", " ", 
                  SuperscriptBox["\[CapitalOmega]MM", "2"]}], "-", 
                 RowBox[{"2", " ", "\[Delta]Wahet", " ", "\[Delta]Wahom", " ", 
                  SuperscriptBox["\[CapitalOmega]MM", "2"]}], "+", 
                 RowBox[{"\[Delta]WAhet", " ", "\[Delta]Wahom", " ", 
                  SuperscriptBox["\[CapitalOmega]MM", "2"]}], "+", 
                 RowBox[{
                 "2", " ", "\[Delta]WAAm", " ", "\[Delta]WAhom", " ", 
                  SuperscriptBox["\[CapitalOmega]MM", "2"]}], "-", 
                 RowBox[{"2", " ", "\[Delta]Wahet", " ", "\[Delta]WAhom", " ", 
                  SuperscriptBox["\[CapitalOmega]MM", "2"]}], "-", 
                 RowBox[{"\[Delta]WAhet", " ", "\[Delta]WAhom", " ", 
                  SuperscriptBox["\[CapitalOmega]MM", "2"]}], "+", 
                 RowBox[{"\[Delta]Wahom", " ", "\[Delta]WAhom", " ", 
                  SuperscriptBox["\[CapitalOmega]MM", "2"]}], "+", 
                 RowBox[{
                  SuperscriptBox["\[Delta]WAhom", "2"], " ", 
                  SuperscriptBox["\[CapitalOmega]MM", "2"]}], "+", 
                 RowBox[{"\[Delta]Waam", " ", 
                  RowBox[{"(", 
                   RowBox[{
                    RowBox[{
                    RowBox[{"-", "2"}], " ", "\[Delta]WAhet"}], "+", 
                    RowBox[{"2", " ", "\[Delta]WAhom"}], "-", 
                    RowBox[{"\[Delta]WAhet", " ", "\[CapitalOmega]MM"}], "+", 
                    
                    RowBox[{"\[Delta]WAhom", " ", "\[CapitalOmega]MM"}], "-", 
                    
                    RowBox[{"2", " ", "\[Delta]Wahet", " ", 
                    SuperscriptBox["\[CapitalOmega]MM", "2"]}], "+", 
                    RowBox[{"\[Delta]WAhet", " ", 
                    SuperscriptBox["\[CapitalOmega]MM", "2"]}], "+", 
                    RowBox[{"\[Delta]WAhom", " ", 
                    SuperscriptBox["\[CapitalOmega]MM", "2"]}], "-", 
                    RowBox[{"\[Delta]WAam", " ", 
                    RowBox[{"(", 
                    RowBox[{"2", "+", "\[CapitalOmega]MM", "+", 
                    SuperscriptBox["\[CapitalOmega]MM", "2"]}], ")"}]}], "+", 
                    
                    RowBox[{"\[Delta]WAAm", " ", 
                    RowBox[{"(", 
                    RowBox[{"2", "+", "\[CapitalOmega]MM", "+", 
                    SuperscriptBox["\[CapitalOmega]MM", "2"]}], ")"}]}]}], 
                   ")"}]}], "+", 
                 RowBox[{"\[Delta]WAam", " ", 
                  RowBox[{"(", 
                   RowBox[{
                    RowBox[{"4", " ", "\[Delta]WAhet"}], "-", 
                    RowBox[{"2", " ", "\[Delta]Wahom"}], "+", 
                    RowBox[{"2", " ", "\[Delta]WAhom"}], "+", 
                    RowBox[{
                    "2", " ", "\[Delta]WAhet", " ", "\[CapitalOmega]MM"}], 
                    "-", 
                    RowBox[{"\[Delta]Wahom", " ", "\[CapitalOmega]MM"}], "+", 
                    
                    RowBox[{"\[Delta]WAhom", " ", "\[CapitalOmega]MM"}], "-", 
                    
                    RowBox[{"\[Delta]Wahom", " ", 
                    SuperscriptBox["\[CapitalOmega]MM", "2"]}], "-", 
                    RowBox[{"3", " ", "\[Delta]WAhom", " ", 
                    SuperscriptBox["\[CapitalOmega]MM", "2"]}], "+", 
                    RowBox[{"\[Delta]WAAm", " ", 
                    RowBox[{"(", 
                    RowBox[{"2", "+", "\[CapitalOmega]MM", "-", 
                    RowBox[{"3", " ", 
                    SuperscriptBox["\[CapitalOmega]MM", "2"]}]}], ")"}]}], 
                    "+", 
                    RowBox[{"\[Delta]Wahet", " ", 
                    RowBox[{"(", 
                    RowBox[{
                    RowBox[{"-", "4"}], "-", 
                    RowBox[{"2", " ", "\[CapitalOmega]MM"}], "+", 
                    RowBox[{"4", " ", 
                    SuperscriptBox["\[CapitalOmega]MM", "2"]}]}], ")"}]}]}], 
                   ")"}]}]}], ")"}]}]}], ")"}]}]}], ")"}]}], ")"}], "/", 
       RowBox[{"(", 
        RowBox[{
         SuperscriptBox[
          RowBox[{"(", 
           RowBox[{"1", "+", "\[CapitalOmega]MM"}], ")"}], "3"], " ", 
         SuperscriptBox[
          RowBox[{"(", 
           RowBox[{
            RowBox[{"2", " ", "\[Delta]WAAf"}], "-", 
            RowBox[{"\[Delta]Waaf", " ", 
             RowBox[{"(", 
              RowBox[{
               RowBox[{"-", "2"}], "+", "\[CapitalOmega]MM"}], ")"}]}], "+", 
            RowBox[{"2", " ", "\[Delta]WAaf", " ", 
             RowBox[{"(", 
              RowBox[{
               RowBox[{"-", "2"}], "+", "\[CapitalOmega]MM"}], ")"}]}], "-", 
            RowBox[{"\[Delta]WAAf", " ", "\[CapitalOmega]MM"}], "+", 
            RowBox[{"\[Delta]Waam", " ", "\[CapitalOmega]MM"}], "-", 
            RowBox[{"2", " ", "\[Delta]WAam", " ", "\[CapitalOmega]MM"}], "+", 
            RowBox[{"\[Delta]WAAm", " ", "\[CapitalOmega]MM"}], "-", 
            RowBox[{"\[Delta]Wahet", " ", "\[CapitalOmega]MM"}], "-", 
            RowBox[{"\[Delta]WAhet", " ", "\[CapitalOmega]MM"}], "+", 
            RowBox[{"\[Delta]Wahom", " ", "\[CapitalOmega]MM"}], "+", 
            RowBox[{"\[Delta]WAhom", " ", "\[CapitalOmega]MM"}]}], ")"}], 
          "2"]}], ")"}]}]}]}], "}"}]}], "}"}]], "Output",
 CellChangeTimes->{{3.8529748182166443`*^9, 3.852974821821115*^9}, 
   3.8529758868796587`*^9, 3.853390229789774*^9, 3.8534027024846163`*^9, 
   3.855209424943515*^9, 3.855221019240951*^9, 3.8581615195960293`*^9, 
   3.858765164192292*^9, 3.862559402301862*^9, 3.862570375549327*^9, 
   3.8717026963693447`*^9, 3.873192992584366*^9, 3.873778679280037*^9, 
   3.8738578334462967`*^9, 3.8844243395423517`*^9, 3.884426357071473*^9, 
   3.884426483927354*^9},
 CellLabel->"Out[48]=",ExpressionUUID->"ad341e96-1a42-4cb5-afe1-48a134851e0c"]
}, Open  ]]
}, Open  ]],

Cell[CellGroupData[{

Cell["Internal Stability Conditions", "Subsubsection",
 CellChangeTimes->{{3.735392868035602*^9, 
  3.7353928720774612`*^9}},ExpressionUUID->"3f823808-86fb-492c-9698-\
bd1984947728"],

Cell["\<\
First, we get the jacobian matrix when M is fixed. The solution for the \
characteristic polynomial at equilibria q=0 and q=1 give the eigenvalues that \
determine instability of these equilibria. \
\>", "Text",
 CellChangeTimes->{{3.884411707939827*^9, 
  3.884411762303491*^9}},ExpressionUUID->"8496cabe-36f9-405b-883c-\
c611910f00f6"],

Cell[BoxData[
 RowBox[{
  RowBox[{"jacobMfixed", "=", 
   RowBox[{
    RowBox[{
     RowBox[{"Transpose", "[", 
      RowBox[{"Map", "[", 
       RowBox[{
        RowBox[{
         RowBox[{"D", "[", 
          RowBox[{"recursionsMfixed", ",", "#"}], "]"}], "&"}], ",", 
        "genotypesMfixed"}], "]"}], "]"}], "/.", "qFreplace"}], "/.", 
    RowBox[{
     RowBox[{"x", "[", 
      RowBox[{"{", 
       RowBox[{"i_", ",", "j_"}], "}"}], "]"}], "->", "0"}]}]}], 
  ";"}]], "Input",
 CellChangeTimes->{{3.85321872983888*^9, 3.85321877285684*^9}},
 CellLabel->"In[49]:=",ExpressionUUID->"dac9ea80-eb39-4ebc-b672-d6c39b767f7b"],

Cell[BoxData[{
 RowBox[{
  RowBox[{"charpoly0", "=", 
   RowBox[{
    RowBox[{"Det", "[", 
     RowBox[{
      RowBox[{"(", 
       RowBox[{
        RowBox[{
         RowBox[{
          RowBox[{"jacobMfixed", "/.", 
           RowBox[{"q", "\[Rule]", "0"}]}], "/.", 
          RowBox[{"F", "\[Rule]", "0"}]}], "/.", 
         RowBox[{"\[Mu]", "\[Rule]", "0"}]}], "//", "Simplify"}], ")"}], "-", 
      
      RowBox[{
       RowBox[{"IdentityMatrix", "[", 
        RowBox[{"Length", "[", "genotypesMfixed", "]"}], "]"}], "*", 
       "\[Lambda]"}]}], "]"}], "//", "Simplify"}]}], 
  ";"}], "\[IndentingNewLine]", 
 RowBox[{
  RowBox[{"charpoly1", "=", 
   RowBox[{
    RowBox[{"Det", "[", 
     RowBox[{
      RowBox[{"(", 
       RowBox[{
        RowBox[{
         RowBox[{
          RowBox[{"jacobMfixed", "/.", 
           RowBox[{"q", "\[Rule]", "1"}]}], "/.", 
          RowBox[{"F", "\[Rule]", "0"}]}], "/.", 
         RowBox[{"\[Mu]", "\[Rule]", "0"}]}], "//", "Simplify"}], ")"}], "-", 
      
      RowBox[{
       RowBox[{"IdentityMatrix", "[", 
        RowBox[{"Length", "[", "genotypesMfixed", "]"}], "]"}], "*", 
       "\[Lambda]"}]}], "]"}], "//", "Simplify"}]}], ";"}]}], "Input",
 CellChangeTimes->{
  3.735390260553813*^9, {3.735390480248382*^9, 3.7353904904390173`*^9}, {
   3.7353906089589653`*^9, 3.7353906099818897`*^9}, {3.741949917335615*^9, 
   3.7419499438153152`*^9}, 3.741951264555072*^9, {3.853218796316824*^9, 
   3.85321883621882*^9}},
 CellLabel->"In[50]:=",ExpressionUUID->"e2c08b54-3b04-4ed6-bae0-a0c67d9bf20e"],

Cell["\<\
We can get the stability conditions assuming weak selection using the weaksel \
substitution. \
\>", "Text",
 CellChangeTimes->{{3.74194997770128*^9, 3.741950010457185*^9}, 
   3.8552099188304358`*^9},ExpressionUUID->"954db33a-1461-4d07-b868-\
a16c07010664"],

Cell[CellGroupData[{

Cell[BoxData[{
 RowBox[{"\[Delta]\[Lambda]1sol0", "=", 
  RowBox[{"\[Delta]\[Lambda]1", "/.", 
   RowBox[{
    RowBox[{"Solve", "[", 
     RowBox[{
      RowBox[{
       RowBox[{"Normal", "[", 
        RowBox[{"Series", "[", 
         RowBox[{
          RowBox[{
           RowBox[{
            RowBox[{
             RowBox[{
              RowBox[{"charpoly0", "/.", "fitnessDiffs"}], "/.", "weaksel"}], 
             "/.", 
             RowBox[{
              RowBox[{"dg", "[", "1", "]"}], "\[Rule]", "1"}]}], "/.", 
            RowBox[{
             RowBox[{"dg", "[", "0", "]"}], "\[Rule]", "0"}]}], "/.", 
           RowBox[{"\[Lambda]", "\[Rule]", 
            RowBox[{"1", "+", 
             RowBox[{"\[Delta]\[Lambda]1", "*", "\[Epsilon]"}]}]}]}], ",", 
          RowBox[{"{", 
           RowBox[{"\[Epsilon]", ",", "0", ",", "1"}], "}"}]}], "]"}], "]"}], 
       "\[Equal]", "0"}], ",", "\[Delta]\[Lambda]1"}], "]"}], "[", 
    RowBox[{"[", "1", "]"}], "]"}]}]}], "\[IndentingNewLine]", 
 RowBox[{"\[Delta]\[Lambda]1sol1", "=", 
  RowBox[{"\[Delta]\[Lambda]1", "/.", 
   RowBox[{
    RowBox[{"Solve", "[", 
     RowBox[{
      RowBox[{
       RowBox[{"Normal", "[", 
        RowBox[{"Series", "[", 
         RowBox[{
          RowBox[{
           RowBox[{
            RowBox[{
             RowBox[{
              RowBox[{"charpoly1", "/.", "fitnessDiffs"}], "/.", "weaksel"}], 
             "/.", 
             RowBox[{
              RowBox[{"dg", "[", "1", "]"}], "\[Rule]", "1"}]}], "/.", 
            RowBox[{
             RowBox[{"dg", "[", "0", "]"}], "\[Rule]", "0"}]}], "/.", 
           RowBox[{"\[Lambda]", "\[Rule]", 
            RowBox[{"1", "+", 
             RowBox[{"\[Delta]\[Lambda]1", "*", "\[Epsilon]"}]}]}]}], ",", 
          RowBox[{"{", 
           RowBox[{"\[Epsilon]", ",", "0", ",", "1"}], "}"}]}], "]"}], "]"}], 
       "\[Equal]", "0"}], ",", "\[Delta]\[Lambda]1"}], "]"}], "[", 
    RowBox[{"[", "1", "]"}], "]"}]}]}]}], "Input",
 CellChangeTimes->{{3.735390493310987*^9, 3.735390502186741*^9}, {
  3.741949964843235*^9, 3.741949969652461*^9}, {3.817292708198573*^9, 
  3.8172927111130323`*^9}, {3.817293529210225*^9, 3.8172935307823133`*^9}, {
  3.8533910733615417`*^9, 3.853391074245819*^9}, {3.8533911140112123`*^9, 
  3.853391131464212*^9}, {3.853395499457445*^9, 3.8533955061856337`*^9}},
 CellLabel->"In[52]:=",ExpressionUUID->"8ce73419-9ad8-4dc9-947d-9f0b769fcde6"],

Cell[BoxData[
 RowBox[{
  FractionBox["1", 
   RowBox[{"2", " ", 
    RowBox[{"(", 
     RowBox[{"1", "+", "\[CapitalOmega]MM"}], ")"}]}]], 
  RowBox[{"(", 
   RowBox[{
    RowBox[{"2", " ", "\[Delta]Waaf"}], "-", 
    RowBox[{"2", " ", "\[Delta]WAAf"}], "-", 
    RowBox[{"3", " ", "\[Delta]Waaf", " ", "\[CapitalOmega]MM"}], "+", 
    RowBox[{"4", " ", "\[Delta]WAaf", " ", "\[CapitalOmega]MM"}], "-", 
    RowBox[{"\[Delta]WAAf", " ", "\[CapitalOmega]MM"}], "+", 
    RowBox[{"\[Delta]Waam", " ", "\[CapitalOmega]MM"}], "-", 
    RowBox[{"\[Delta]WAAm", " ", "\[CapitalOmega]MM"}], "+", 
    RowBox[{"\[Delta]Wahet", " ", "\[CapitalOmega]MM"}], "-", 
    RowBox[{"\[Delta]WAhet", " ", "\[CapitalOmega]MM"}], "+", 
    RowBox[{"\[Delta]Wahom", " ", "\[CapitalOmega]MM"}], "-", 
    RowBox[{"\[Delta]WAhom", " ", "\[CapitalOmega]MM"}], "+", 
    RowBox[{"\[Delta]Waaf", " ", 
     SuperscriptBox["\[CapitalOmega]MM", "2"]}], "-", 
    RowBox[{"2", " ", "\[Delta]WAaf", " ", 
     SuperscriptBox["\[CapitalOmega]MM", "2"]}], "+", 
    RowBox[{"\[Delta]WAAf", " ", 
     SuperscriptBox["\[CapitalOmega]MM", "2"]}], "-", 
    RowBox[{"\[Delta]Waam", " ", 
     SuperscriptBox["\[CapitalOmega]MM", "2"]}], "+", 
    RowBox[{"2", " ", "\[Delta]WAam", " ", 
     SuperscriptBox["\[CapitalOmega]MM", "2"]}], "-", 
    RowBox[{"\[Delta]WAAm", " ", 
     SuperscriptBox["\[CapitalOmega]MM", "2"]}], "+", 
    RowBox[{"\[Delta]Wahet", " ", 
     SuperscriptBox["\[CapitalOmega]MM", "2"]}], "+", 
    RowBox[{"\[Delta]WAhet", " ", 
     SuperscriptBox["\[CapitalOmega]MM", "2"]}], "-", 
    RowBox[{"\[Delta]Wahom", " ", 
     SuperscriptBox["\[CapitalOmega]MM", "2"]}], "-", 
    RowBox[{"\[Delta]WAhom", " ", 
     SuperscriptBox["\[CapitalOmega]MM", "2"]}]}], ")"}]}]], "Output",
 CellChangeTimes->{
  3.7353902798740587`*^9, 3.73539050263732*^9, 3.735390611012341*^9, {
   3.7419499602353363`*^9, 3.741949970345675*^9}, 3.742103398408177*^9, 
   3.750685190788621*^9, 3.7594095459272003`*^9, 3.775977234818618*^9, 
   3.7760572783798428`*^9, 3.7948295344833107`*^9, 3.794901975592822*^9, 
   3.814181940744108*^9, 3.817292554348926*^9, {3.8172927086578493`*^9, 
   3.817292711584832*^9}, 3.817293531074548*^9, 3.81764384127767*^9, 
   3.853390180655386*^9, 3.853390800053245*^9, 3.853391131719213*^9, 
   3.8533955071505547`*^9, {3.855209910459696*^9, 3.85520992045212*^9}, 
   3.8552210376251698`*^9, 3.858161534586605*^9, 3.858765164614732*^9, 
   3.862559451760206*^9, 3.8625703758563623`*^9, 3.871702696696084*^9, 
   3.873192992917261*^9, 3.873778679593066*^9, 3.873857833741323*^9, 
   3.8842436599835367`*^9, 3.884255342325118*^9, 3.884255528611478*^9, 
   3.884255616437454*^9, 3.884424339898494*^9, 3.884426545955031*^9},
 CellLabel->"Out[52]=",ExpressionUUID->"fbce13b2-1e75-45c3-967b-a0a1c00721f8"],

Cell[BoxData[
 RowBox[{
  FractionBox["1", 
   RowBox[{"2", " ", 
    RowBox[{"(", 
     RowBox[{"1", "+", "\[CapitalOmega]MM"}], ")"}]}]], 
  RowBox[{"(", 
   RowBox[{
    RowBox[{
     RowBox[{"-", "2"}], " ", "\[Delta]Waaf"}], "+", 
    RowBox[{"2", " ", "\[Delta]WAAf"}], "-", 
    RowBox[{"\[Delta]Waaf", " ", "\[CapitalOmega]MM"}], "+", 
    RowBox[{"4", " ", "\[Delta]WAaf", " ", "\[CapitalOmega]MM"}], "-", 
    RowBox[{"3", " ", "\[Delta]WAAf", " ", "\[CapitalOmega]MM"}], "-", 
    RowBox[{"\[Delta]Waam", " ", "\[CapitalOmega]MM"}], "+", 
    RowBox[{"\[Delta]WAAm", " ", "\[CapitalOmega]MM"}], "-", 
    RowBox[{"\[Delta]Wahet", " ", "\[CapitalOmega]MM"}], "+", 
    RowBox[{"\[Delta]WAhet", " ", "\[CapitalOmega]MM"}], "-", 
    RowBox[{"\[Delta]Wahom", " ", "\[CapitalOmega]MM"}], "+", 
    RowBox[{"\[Delta]WAhom", " ", "\[CapitalOmega]MM"}], "+", 
    RowBox[{"\[Delta]Waaf", " ", 
     SuperscriptBox["\[CapitalOmega]MM", "2"]}], "-", 
    RowBox[{"2", " ", "\[Delta]WAaf", " ", 
     SuperscriptBox["\[CapitalOmega]MM", "2"]}], "+", 
    RowBox[{"\[Delta]WAAf", " ", 
     SuperscriptBox["\[CapitalOmega]MM", "2"]}], "-", 
    RowBox[{"\[Delta]Waam", " ", 
     SuperscriptBox["\[CapitalOmega]MM", "2"]}], "+", 
    RowBox[{"2", " ", "\[Delta]WAam", " ", 
     SuperscriptBox["\[CapitalOmega]MM", "2"]}], "-", 
    RowBox[{"\[Delta]WAAm", " ", 
     SuperscriptBox["\[CapitalOmega]MM", "2"]}], "+", 
    RowBox[{"\[Delta]Wahet", " ", 
     SuperscriptBox["\[CapitalOmega]MM", "2"]}], "+", 
    RowBox[{"\[Delta]WAhet", " ", 
     SuperscriptBox["\[CapitalOmega]MM", "2"]}], "-", 
    RowBox[{"\[Delta]Wahom", " ", 
     SuperscriptBox["\[CapitalOmega]MM", "2"]}], "-", 
    RowBox[{"\[Delta]WAhom", " ", 
     SuperscriptBox["\[CapitalOmega]MM", "2"]}]}], ")"}]}]], "Output",
 CellChangeTimes->{
  3.7353902798740587`*^9, 3.73539050263732*^9, 3.735390611012341*^9, {
   3.7419499602353363`*^9, 3.741949970345675*^9}, 3.742103398408177*^9, 
   3.750685190788621*^9, 3.7594095459272003`*^9, 3.775977234818618*^9, 
   3.7760572783798428`*^9, 3.7948295344833107`*^9, 3.794901975592822*^9, 
   3.814181940744108*^9, 3.817292554348926*^9, {3.8172927086578493`*^9, 
   3.817292711584832*^9}, 3.817293531074548*^9, 3.81764384127767*^9, 
   3.853390180655386*^9, 3.853390800053245*^9, 3.853391131719213*^9, 
   3.8533955071505547`*^9, {3.855209910459696*^9, 3.85520992045212*^9}, 
   3.8552210376251698`*^9, 3.858161534586605*^9, 3.858765164614732*^9, 
   3.862559451760206*^9, 3.8625703758563623`*^9, 3.871702696696084*^9, 
   3.873192992917261*^9, 3.873778679593066*^9, 3.873857833741323*^9, 
   3.8842436599835367`*^9, 3.884255342325118*^9, 3.884255528611478*^9, 
   3.884255616437454*^9, 3.884424339898494*^9, 3.884426545962695*^9},
 CellLabel->"Out[53]=",ExpressionUUID->"4d92b3f5-3a81-460f-ae8a-d29f27a4c405"]
}, Open  ]],

Cell["These can be re-written as follows", "Text",
 CellChangeTimes->{{3.862560714298903*^9, 
  3.862560721207671*^9}},ExpressionUUID->"e27d2671-c312-4470-bd2d-\
99a905541d08"],

Cell[CellGroupData[{

Cell[BoxData[{
 RowBox[{"\[Delta]\[Lambda]1sol0", ";"}], "\[IndentingNewLine]", 
 RowBox[{
  RowBox[{
   RowBox[{"(", 
    RowBox[{
     RowBox[{"(", 
      RowBox[{
       RowBox[{
        RowBox[{"(", 
         RowBox[{"1", "-", " ", 
          FractionBox["\[CapitalOmega]MM", "2"]}], ")"}], 
        RowBox[{"(", 
         RowBox[{
          RowBox[{
           RowBox[{"(", 
            RowBox[{"1", "-", "F"}], ")"}], " ", "\[Delta]WAaf"}], "+", 
          RowBox[{"F", " ", "\[Delta]Waaf"}], "-", "\[Delta]WAAf"}], " ", 
         ")"}]}], "+", 
       RowBox[{
        FractionBox["\[CapitalOmega]MM", "2"], 
        RowBox[{"(", 
         RowBox[{
          RowBox[{
           RowBox[{"(", 
            RowBox[{"1", "-", "F"}], ")"}], " ", "\[Delta]WAam"}], "+", 
          RowBox[{"F", " ", "\[Delta]Waam"}], "-", "\[Delta]WAAm", " ", "+", 
          "\[Delta]Wahet", "-", "\[Delta]WAhom", "+", 
          RowBox[{"F", " ", 
           RowBox[{"(", 
            RowBox[{"\[Delta]Wahom", "-", "\[Delta]WAhet"}], ")"}]}]}], 
         ")"}]}]}], ")"}], "/.", 
     RowBox[{"F", "\[Rule]", 
      FractionBox[
       RowBox[{"1", "-", "\[CapitalOmega]MM"}], 
       RowBox[{"1", "+", "\[CapitalOmega]MM"}]]}]}], ")"}], "-", "%"}], "//", 
  "Simplify"}], "\[IndentingNewLine]", 
 RowBox[{"\[Delta]\[Lambda]1sol1", ";"}], "\[IndentingNewLine]", 
 RowBox[{
  RowBox[{
   RowBox[{"(", 
    RowBox[{
     RowBox[{"(", 
      RowBox[{
       RowBox[{
        RowBox[{"(", 
         RowBox[{"1", "-", " ", 
          FractionBox["\[CapitalOmega]MM", "2"]}], ")"}], 
        RowBox[{"(", 
         RowBox[{
          RowBox[{
           RowBox[{"(", 
            RowBox[{"1", "-", "F"}], ")"}], " ", "\[Delta]WAaf"}], "+", 
          RowBox[{"F", " ", "\[Delta]WAAf"}], "-", "\[Delta]Waaf"}], " ", 
         ")"}]}], "+", 
       RowBox[{
        FractionBox["\[CapitalOmega]MM", "2"], 
        RowBox[{"(", 
         RowBox[{
          RowBox[{
           RowBox[{"(", 
            RowBox[{"1", "-", "F"}], ")"}], " ", "\[Delta]WAam"}], "+", 
          RowBox[{"F", " ", "\[Delta]WAAm"}], "-", "\[Delta]Waam", " ", "+", 
          "\[Delta]WAhet", "-", "\[Delta]Wahom", "+", 
          RowBox[{"F", " ", 
           RowBox[{"(", 
            RowBox[{"\[Delta]WAhom", "-", "\[Delta]Wahet"}], ")"}]}]}], 
         ")"}]}]}], ")"}], "/.", 
     RowBox[{"F", "\[Rule]", 
      FractionBox[
       RowBox[{"1", "-", "\[CapitalOmega]MM"}], 
       RowBox[{"1", "+", "\[CapitalOmega]MM"}]]}]}], ")"}], "-", "%"}], "//", 
  "Simplify"}]}], "Input",
 CellChangeTimes->{{3.862559908308617*^9, 3.862559936565988*^9}, {
  3.8625600065753317`*^9, 3.86256004489498*^9}, {3.862560080308105*^9, 
  3.862560157931172*^9}},
 CellLabel->"In[58]:=",ExpressionUUID->"ac437357-7a9e-4fee-840f-62b24a1e9e64"],

Cell[BoxData["0"], "Output",
 CellChangeTimes->{{3.8625599154192333`*^9, 3.862559937002132*^9}, {
   3.862560015967907*^9, 3.862560045349778*^9}, {3.8625601022699337`*^9, 
   3.862560158135716*^9}, 3.862570375891481*^9, 3.871702696722736*^9, 
   3.873192992957755*^9, 3.873778679627256*^9, 3.8738578337706223`*^9, 
   3.884424339963832*^9, 3.8844265493380203`*^9, 3.884427055829574*^9},
 CellLabel->"Out[59]=",ExpressionUUID->"a351a64d-e5c7-47c4-9125-a55f4873f6e8"],

Cell[BoxData["0"], "Output",
 CellChangeTimes->{{3.8625599154192333`*^9, 3.862559937002132*^9}, {
   3.862560015967907*^9, 3.862560045349778*^9}, {3.8625601022699337`*^9, 
   3.862560158135716*^9}, 3.862570375891481*^9, 3.871702696722736*^9, 
   3.873192992957755*^9, 3.873778679627256*^9, 3.8738578337706223`*^9, 
   3.884424339963832*^9, 3.8844265493380203`*^9, 3.884427055832712*^9},
 CellLabel->"Out[61]=",ExpressionUUID->"13d7e3eb-cec4-40b2-98cd-536cbccc8bfd"]
}, Open  ]],

Cell["\<\
We can also see that the equilibria can be written in terms of these \
instability conditions. \
\>", "Text",
 CellChangeTimes->{{3.88441179035863*^9, 
  3.8844118053325367`*^9}},ExpressionUUID->"d4bfb765-4ce0-4758-ad75-\
8ecceb16c229"],

Cell[CellGroupData[{

Cell[BoxData[{
 RowBox[{
  RowBox[{
   RowBox[{"q", "/.", 
    RowBox[{"qsol", "[", 
     RowBox[{"[", "3", "]"}], "]"}]}], "//", "Factor"}], 
  ";"}], "\[IndentingNewLine]", 
 RowBox[{
  RowBox[{
   FractionBox["\[Delta]\[Lambda]1sol0", 
    RowBox[{"\[Delta]\[Lambda]1sol0", "+", "\[Delta]\[Lambda]1sol1"}]], "//", 
   "Simplify"}], ";"}], "\[IndentingNewLine]", 
 RowBox[{
  RowBox[{"%%", "/", "%"}], "//", "Factor"}]}], "Input",
 CellChangeTimes->{{3.794831710342105*^9, 3.794831855725325*^9}, {
  3.794831887258091*^9, 3.79483197702804*^9}, {3.8172928208384132`*^9, 
  3.817292831079342*^9}, {3.81729354814318*^9, 3.817293581630515*^9}, {
  3.817294422051196*^9, 3.81729442426801*^9}, {3.855209926888328*^9, 
  3.855209969144668*^9}},
 CellLabel->
  "In[272]:=",ExpressionUUID->"ae6523df-385b-4ca9-b0b1-48953fa3a70e"],

Cell[BoxData["1"], "Output",
 CellChangeTimes->{{3.794831748098893*^9, 3.794831855925785*^9}, {
   3.794831887527731*^9, 3.794831978021619*^9}, 3.794901975782865*^9, 
   3.814181940822754*^9, 3.817292788200696*^9, {3.817292823691226*^9, 
   3.817292831768649*^9}, {3.8172935538937187`*^9, 3.8172935819735823`*^9}, {
   3.817294424561595*^9, 3.81729444183004*^9}, 3.817643843080737*^9, 
   3.8533911441113653`*^9, {3.855209924575406*^9, 3.855209929176458*^9}, 
   3.855209969600236*^9, 3.855221038844756*^9, 3.858161535759037*^9, 
   3.858765164649124*^9, 3.862559453177463*^9, 3.862560705666917*^9, 
   3.862570375912969*^9, 3.871702696761003*^9, 3.873192992977058*^9, 
   3.87377867966702*^9, 3.873857833830286*^9, 3.8844243399887733`*^9},
 CellLabel->
  "Out[274]=",ExpressionUUID->"34c7dcee-71c4-4a5c-aaa5-e740aa29c8a2"]
}, Open  ]]
}, Open  ]]
}, Open  ]],

Cell[CellGroupData[{

Cell["\<\
Deleterious Mutations (equilibrium maintained at mutation-selection balance)\
\>", "Subsection",
 CellChangeTimes->{{3.741946146884617*^9, 
  3.7419461586185303`*^9}},ExpressionUUID->"2e7cf885-df20-4f98-b756-\
ad5d75119b5b"],

Cell[CellGroupData[{

Cell["Equilibrium (mut-sel) - weak selection ", "Subsubsection",
 CellChangeTimes->{{3.7218529092953053`*^9, 3.721852916654585*^9}, {
  3.72207168278724*^9, 3.722071686012911*^9}, {3.741959469191243*^9, 
  3.741959471855482*^9}, {3.741959709768773*^9, 
  3.741959710778769*^9}},ExpressionUUID->"c9011cb8-e599-4227-9e0d-\
a7b6e345b8a6"],

Cell["\<\
Here, we will assume weak selection and very weak mutation. Giving a leading \
order solution for the inbreeding coefficient F. We are interested in the \
solution where q is around 0. \
\>", "Text",
 CellChangeTimes->{{3.884412029019719*^9, 3.8844120388663197`*^9}, {
  3.8844121283904333`*^9, 3.884412136619852*^9}, {3.884427234727744*^9, 
  3.884427281425127*^9}},ExpressionUUID->"e341402c-b4cf-4435-86cd-\
8765730d7c1b"],

Cell[CellGroupData[{

Cell[BoxData[{
 RowBox[{
  RowBox[{"Normal", "[", 
   RowBox[{"Series", "[", 
    RowBox[{
     RowBox[{"(", 
      RowBox[{
       RowBox[{
        RowBox[{
         RowBox[{"solveme", "/.", "fitnessDiffs"}], "/.", "weaksel"}], "/.", 
        RowBox[{"\[Mu]", "->", 
         RowBox[{"\[Mu]", "*", 
          RowBox[{"\[Epsilon]", "^", "3"}]}]}]}], "//.", 
       RowBox[{"q", "->", 
        RowBox[{"q1", "*", "\[Epsilon]"}]}]}], ")"}], ",", 
     RowBox[{"{", 
      RowBox[{"\[Epsilon]", ",", "0", ",", "1"}], "}"}]}], "]"}], "]"}], 
  ";"}], "\[IndentingNewLine]", 
 RowBox[{"F0solMS", "=", 
  RowBox[{"Flatten", "[", 
   RowBox[{"Solve", "[", 
    RowBox[{
     RowBox[{"%", "\[Equal]", "0"}], ",", "F"}], "]"}], "]"}]}]}], "Input",
 CellChangeTimes->{
  3.741960001536463*^9, {3.7419600372939253`*^9, 3.741960071773554*^9}, {
   3.7419603306279173`*^9, 3.741960335739386*^9}, 3.8173074967112217`*^9, {
   3.817307605810288*^9, 3.817307620302649*^9}, 3.817307680267695*^9, {
   3.855051784189229*^9, 3.855051803501522*^9}, {3.855051871449976*^9, 
   3.855051928374509*^9}, {3.855216326381207*^9, 3.855216355045483*^9}, {
   3.855216391444633*^9, 3.8552164003894987`*^9}, 3.8552210589459133`*^9, 
   3.8842552050754642`*^9, 3.8844272581701403`*^9},
 CellLabel->"In[66]:=",ExpressionUUID->"199d1cbe-6195-429f-9114-602c51632147"],

Cell[BoxData[
 RowBox[{"{", 
  RowBox[{"F", "\[Rule]", 
   RowBox[{"-", 
    FractionBox[
     RowBox[{
      RowBox[{"-", "1"}], "+", "\[CapitalOmega]MM"}], 
     RowBox[{"1", "+", "\[CapitalOmega]MM"}]]}]}], "}"}]], "Output",
 CellChangeTimes->{
  3.741953876054002*^9, 3.741960009158967*^9, {3.741960053243779*^9, 
   3.7419600791054983`*^9}, 3.741960341398253*^9, 3.75077147024927*^9, 
   3.7507728728411303`*^9, 3.759409584088759*^9, 3.7759772744575233`*^9, 
   3.7949020170321207`*^9, 3.817307463909418*^9, 3.8173075007994127`*^9, {
   3.81730760922055*^9, 3.817307651644752*^9}, 3.817307684140993*^9, 
   3.855051515654985*^9, 3.855051807339278*^9, 3.855051860100307*^9, {
   3.8550519041442432`*^9, 3.855051931246832*^9}, {3.855216310685915*^9, 
   3.855216355756028*^9}, 3.855216420797656*^9, {3.855221056744296*^9, 
   3.8552210596168013`*^9}, 3.858161569217327*^9, 3.858765166965046*^9, 
   3.862560746430975*^9, 3.862570376866091*^9, 3.871702636162252*^9, 
   3.871702697997593*^9, 3.873192994319792*^9, 3.873778680995371*^9, 
   3.873857834903306*^9, 3.8842436522114353`*^9, 3.884255247498293*^9, 
   3.8842555098272*^9, 3.884255612049177*^9, 3.884424342079296*^9, 
   3.884427200310946*^9, 3.88442728536255*^9},
 CellLabel->"Out[67]=",ExpressionUUID->"1fc5159e-0efd-45a8-a981-026138ef0e62"]
}, Open  ]],

Cell[CellGroupData[{

Cell[BoxData[{
 RowBox[{
  RowBox[{"Normal", "[", 
   RowBox[{"Series", "[", 
    RowBox[{
     RowBox[{"(", 
      RowBox[{
       RowBox[{
        RowBox[{
         RowBox[{
          RowBox[{"solveme", "/.", "fitnessDiffs"}], "/.", "weaksel"}], "/.", 
         
         RowBox[{"\[Mu]", "->", 
          RowBox[{"\[Mu]", "*", 
           RowBox[{"\[Epsilon]", "^", "3"}]}]}]}], "/.", 
        RowBox[{"F", "\[Rule]", 
         RowBox[{
          RowBox[{"(", 
           RowBox[{"F", "/.", "F0solMS"}], ")"}], "+", 
          RowBox[{"\[Delta]F", "*", "\[Epsilon]"}]}]}]}], "/.", 
       RowBox[{"q", "->", 
        RowBox[{"q1", "*", "\[Epsilon]"}]}]}], ")"}], ",", 
     RowBox[{"{", 
      RowBox[{"\[Epsilon]", ",", "0", ",", "2"}], "}"}]}], "]"}], "]"}], 
  ";"}], "\[IndentingNewLine]", 
 RowBox[{"Simplify", "[", 
  RowBox[{"Flatten", "[", 
   RowBox[{
    RowBox[{"Solve", "[", 
     RowBox[{
      RowBox[{"%", "\[Equal]", "0"}], ",", 
      RowBox[{"{", 
       RowBox[{"q1", ",", "\[Delta]F"}], "}"}]}], "]"}], ",", "1"}], "]"}], 
  "]"}]}], "Input",
 CellChangeTimes->{{3.81730750502374*^9, 3.817307544356901*^9}, {
   3.817307701254293*^9, 3.8173077165311413`*^9}, {3.817307795125498*^9, 
   3.817307805787402*^9}, {3.853841240229577*^9, 3.8538413534632807`*^9}, {
   3.855053591757864*^9, 3.855053608859527*^9}, {3.8552164070498323`*^9, 
   3.855216440005973*^9}, {3.8552167267330313`*^9, 3.855216728469665*^9}, 
   3.884255206019993*^9, 3.884255283257628*^9, 3.884427289147607*^9},
 CellLabel->"In[68]:=",ExpressionUUID->"6d1443c5-5bac-4860-89ed-f87910806885"],

Cell[BoxData[
 TemplateBox[{
  "Solve", "svars", 
   "\"Equations may not give solutions for all \\\"solve\\\" variables.\"", 2,
    69, 3, 27923915284241401871, "Local"},
  "MessageTemplate"]], "Message", "MSG",
 CellChangeTimes->{3.884255272886672*^9, 3.88425551892719*^9, 
  3.884255614293415*^9, 3.884424343665057*^9, 3.884427293875649*^9},
 CellLabel->
  "During evaluation of \
In[68]:=",ExpressionUUID->"d86bf353-97a5-41f2-a2de-0f6e4b3349af"],

Cell[BoxData[
 RowBox[{"{", 
  RowBox[{"q1", "\[Rule]", "0"}], "}"}]], "Output",
 CellChangeTimes->{
  3.74196074805847*^9, 3.750771475437215*^9, 3.750772878136908*^9, 
   3.759409589081862*^9, 3.775977279743102*^9, 3.79490202059335*^9, 
   3.817307464272192*^9, {3.8173075085981007`*^9, 3.8173075527433443`*^9}, 
   3.817307710795801*^9, 3.81730774424791*^9, 3.817307809333138*^9, 
   3.853841276738394*^9, {3.853841310548459*^9, 3.853841356975375*^9}, 
   3.8550519555288067`*^9, {3.85505360717248*^9, 3.8550536130551023`*^9}, {
   3.855216415212369*^9, 3.8552164413512783`*^9}, 3.8552167293704853`*^9, 
   3.855221061852804*^9, 3.8581615705063353`*^9, 3.858765168040533*^9, 
   3.8625607474697027`*^9, 3.862570377821822*^9, 3.8717026369661493`*^9, 
   3.871702698587206*^9, 3.873192995118878*^9, 3.873778681807993*^9, 
   3.873857835523738*^9, 3.884243659552251*^9, 3.8842552728966293`*^9, 
   3.88425551893822*^9, 3.884255614303536*^9, 3.8844243436662292`*^9, 
   3.884427293884625*^9},
 CellLabel->"Out[69]=",ExpressionUUID->"ea244f27-7941-45ec-8b38-4c91377e7919"]
}, Open  ]],

Cell[CellGroupData[{

Cell[BoxData[{
 RowBox[{
  RowBox[{"Normal", "[", 
   RowBox[{"Series", "[", 
    RowBox[{
     RowBox[{"(", 
      RowBox[{
       RowBox[{
        RowBox[{
         RowBox[{
          RowBox[{"solveme", "/.", "fitnessDiffs"}], "/.", "weaksel"}], "/.", 
         
         RowBox[{"\[Mu]", "->", 
          RowBox[{"\[Mu]", "*", 
           RowBox[{"\[Epsilon]", "^", "3"}]}]}]}], "/.", 
        RowBox[{"F", "\[Rule]", 
         RowBox[{
          RowBox[{"(", 
           RowBox[{"F", "/.", "F0solMS"}], ")"}], "+", 
          RowBox[{"\[Delta]F", "*", "\[Epsilon]"}]}]}]}], "/.", 
       RowBox[{"q", "->", 
        RowBox[{"q2", "*", 
         RowBox[{"\[Epsilon]", "^", "2"}]}]}]}], ")"}], ",", 
     RowBox[{"{", 
      RowBox[{"\[Epsilon]", ",", "0", ",", "3"}], "}"}]}], "]"}], "]"}], 
  ";"}], "\[IndentingNewLine]", 
 RowBox[{"qsolMS", "=", 
  RowBox[{"Simplify", "[", 
   RowBox[{"Flatten", "[", 
    RowBox[{
     RowBox[{"Solve", "[", 
      RowBox[{
       RowBox[{"%", "\[Equal]", "0"}], ",", 
       RowBox[{"{", 
        RowBox[{"q2", ",", "\[Delta]F"}], "}"}]}], "]"}], ",", "1"}], "]"}], 
   "]"}]}]}], "Input",
 CellChangeTimes->{{3.884255297474875*^9, 3.884255326095607*^9}, 
   3.884427300070986*^9},
 CellLabel->"In[70]:=",ExpressionUUID->"952c2904-94d4-4115-a5af-d44dd5ca855a"],

Cell[BoxData[
 RowBox[{"{", 
  RowBox[{
   RowBox[{"q2", "\[Rule]", 
    RowBox[{
     RowBox[{"(", 
      RowBox[{"2", " ", "\[Mu]", " ", 
       RowBox[{"(", 
        RowBox[{"1", "+", "\[CapitalOmega]MM"}], ")"}]}], ")"}], "/", 
     RowBox[{"(", 
      RowBox[{
       RowBox[{"\[CapitalOmega]MM", " ", 
        RowBox[{"(", 
         RowBox[{
         "\[Delta]WAAm", "-", "\[Delta]Wahet", "+", "\[Delta]WAhet", "-", 
          "\[Delta]Wahom", "+", "\[Delta]WAhom", "+", 
          RowBox[{"2", " ", "\[Delta]WAaf", " ", 
           RowBox[{"(", 
            RowBox[{
             RowBox[{"-", "2"}], "+", "\[CapitalOmega]MM"}], ")"}]}], "+", 
          RowBox[{"\[Delta]Waam", " ", 
           RowBox[{"(", 
            RowBox[{
             RowBox[{"-", "1"}], "+", "\[CapitalOmega]MM"}], ")"}]}], "-", 
          RowBox[{"2", " ", "\[Delta]WAam", " ", "\[CapitalOmega]MM"}], "+", 
          RowBox[{"\[Delta]WAAm", " ", "\[CapitalOmega]MM"}], "-", 
          RowBox[{"\[Delta]Wahet", " ", "\[CapitalOmega]MM"}], "-", 
          RowBox[{"\[Delta]WAhet", " ", "\[CapitalOmega]MM"}], "+", 
          RowBox[{"\[Delta]Wahom", " ", "\[CapitalOmega]MM"}], "+", 
          RowBox[{"\[Delta]WAhom", " ", "\[CapitalOmega]MM"}]}], ")"}]}], "+", 
       RowBox[{"\[Delta]WAAf", " ", 
        RowBox[{"(", 
         RowBox[{"2", "+", "\[CapitalOmega]MM", "-", 
          SuperscriptBox["\[CapitalOmega]MM", "2"]}], ")"}]}], "-", 
       RowBox[{"\[Delta]Waaf", " ", 
        RowBox[{"(", 
         RowBox[{"2", "-", 
          RowBox[{"3", " ", "\[CapitalOmega]MM"}], "+", 
          SuperscriptBox["\[CapitalOmega]MM", "2"]}], ")"}]}]}], ")"}]}]}], 
   ",", 
   RowBox[{"\[Delta]F", "\[Rule]", 
    FractionBox[
     RowBox[{
      RowBox[{"(", 
       RowBox[{
        RowBox[{"-", "1"}], "+", "\[CapitalOmega]MM"}], ")"}], " ", 
      RowBox[{"(", 
       RowBox[{
        RowBox[{"2", " ", "\[Delta]WAAf"}], "+", 
        RowBox[{"2", " ", "\[Delta]Waaf", " ", 
         RowBox[{"(", 
          RowBox[{
           RowBox[{"-", "1"}], "+", "\[CapitalOmega]MM"}], ")"}]}], "+", 
        RowBox[{
         RowBox[{"(", 
          RowBox[{
           RowBox[{
            RowBox[{"-", "2"}], " ", "\[Delta]WAaf"}], "-", "\[Delta]Wahet", 
           "+", "\[Delta]WAhet"}], ")"}], " ", "\[CapitalOmega]MM"}]}], 
       ")"}]}], 
     SuperscriptBox[
      RowBox[{"(", 
       RowBox[{"1", "+", "\[CapitalOmega]MM"}], ")"}], "2"]]}]}], 
  "}"}]], "Output",
 CellChangeTimes->{{3.884255321812283*^9, 3.88425533345907*^9}, 
   3.884255528097228*^9, 3.884255616025052*^9, 3.8844243450822573`*^9, 
   3.88442730504076*^9},
 CellLabel->"Out[71]=",ExpressionUUID->"519c64ae-c517-4fc6-826c-6b78b7f98e78"]
}, Open  ]],

Cell["\<\
As above, this can be written in terms of the advantage (or in this case \
disadvantage) of the a allele when it is rare\
\>", "Text",
 CellChangeTimes->{{3.859890543893346*^9, 3.8598905514854183`*^9}, {
  3.862560794950818*^9, 
  3.8625608145482073`*^9}},ExpressionUUID->"014a041c-e6bf-489c-bd22-\
9f4e8652db18"],

Cell[CellGroupData[{

Cell[BoxData[{
 RowBox[{
  RowBox[{"Ia", "=", 
   RowBox[{"(", 
    RowBox[{
     RowBox[{"(", 
      RowBox[{
       RowBox[{
        RowBox[{"(", 
         RowBox[{"1", "-", " ", 
          FractionBox["\[CapitalOmega]MM", "2"]}], ")"}], 
        RowBox[{"(", 
         RowBox[{
          RowBox[{
           RowBox[{"(", 
            RowBox[{"1", "-", "F"}], ")"}], " ", "\[Delta]WAaf"}], "+", 
          RowBox[{"F", " ", "\[Delta]Waaf"}], "-", "\[Delta]WAAf"}], " ", 
         ")"}]}], "+", 
       RowBox[{
        FractionBox["\[CapitalOmega]MM", "2"], 
        RowBox[{"(", 
         RowBox[{
          RowBox[{
           RowBox[{"(", 
            RowBox[{"1", "-", "F"}], ")"}], " ", "\[Delta]WAam"}], "+", 
          RowBox[{"F", " ", "\[Delta]Waam"}], "-", "\[Delta]WAAm", " ", "+", 
          "\[Delta]Wahet", "-", "\[Delta]WAhom", "+", 
          RowBox[{"F", " ", 
           RowBox[{"(", 
            RowBox[{"\[Delta]Wahom", "-", "\[Delta]WAhet"}], ")"}]}]}], 
         ")"}]}]}], ")"}], "/.", 
     RowBox[{"F", "\[Rule]", 
      FractionBox[
       RowBox[{"1", "-", "\[CapitalOmega]MM"}], 
       RowBox[{"1", "+", "\[CapitalOmega]MM"}]]}]}], ")"}]}], 
  ";"}], "\[IndentingNewLine]", 
 RowBox[{
  RowBox[{"q2", "/.", "qsolMS"}], ";"}], "\[IndentingNewLine]", 
 RowBox[{
  FractionBox[
   RowBox[{" ", "\[Mu]", " "}], 
   RowBox[{"-", "Ia"}]], ";"}], "\[IndentingNewLine]", 
 RowBox[{
  RowBox[{"%%", "-", "%"}], "//", "Simplify"}]}], "Input",
 CellChangeTimes->{{3.859890527495132*^9, 3.85989054032994*^9}, {
  3.862560781677898*^9, 3.862560787550132*^9}, {3.884255317225172*^9, 
  3.884255317314755*^9}, {3.884427338506414*^9, 3.884427345400269*^9}},
 CellLabel->"In[72]:=",ExpressionUUID->"a931c5e5-a180-4c97-9946-ae4f8af8ee4d"],

Cell[BoxData["0"], "Output",
 CellChangeTimes->{{3.8598905338523407`*^9, 3.8598905406283092`*^9}, 
   3.862560750892655*^9, {3.862560782720985*^9, 3.8625607880084267`*^9}, 
   3.862570377828411*^9, 3.871702637045336*^9, 3.871702698592856*^9, 
   3.87319299514496*^9, 3.873778681835897*^9, 3.8738578355519953`*^9, 
   3.884243660048126*^9, {3.8842553361268597`*^9, 3.884255346506343*^9}, 
   3.884255528162798*^9, 3.8842556165279417`*^9, 3.884424345125832*^9, 
   3.884427346570799*^9},
 CellLabel->"Out[75]=",ExpressionUUID->"bad1ed89-0496-433d-af2f-92f95d8d2972"]
}, Open  ]]
}, Open  ]],

Cell[CellGroupData[{

Cell["Mutation Load", "Subsubsection",
 CellChangeTimes->{{3.8727599248170767`*^9, 3.872759935111638*^9}, {
  3.872931394958457*^9, 3.8729313964573183`*^9}, {3.87377745319425*^9, 
  3.873777454623576*^9}},ExpressionUUID->"5118510f-6154-47bd-b1f3-\
b152a3e6665e"],

Cell[TextData[{
 "Here, we are going to assume that fitness effects of multiple loci are \
multiplicative. \nFollowing Charlesworth & Charlesworth (1992), fitness with \
j homozygotes and i heterozygotes is \n",
 Cell[BoxData[
  FormBox[
   RowBox[{
    SubscriptBox["w", 
     RowBox[{"i", " ", "j"}]], "=", 
    RowBox[{
     SuperscriptBox[
      RowBox[{"(", 
       RowBox[{"1", "-", "s"}], ")"}], "j"], 
     SuperscriptBox[
      RowBox[{"(", 
       RowBox[{"1", "-", 
        RowBox[{"h", " ", "s"}]}], ")"}], "i"]}]}], TraditionalForm]],
  ExpressionUUID->"50263847-3a63-4c19-892b-25165b405f95"],
 ". \nOr\n",
 Cell[BoxData[
  FormBox[
   RowBox[{
    SubscriptBox["w", 
     RowBox[{"i", " ", "j"}]], "=", 
    RowBox[{
     SuperscriptBox[
      RowBox[{"(", "Waa", ")"}], "j"], 
     SuperscriptBox[
      RowBox[{"(", "WAa", ")"}], "i"], 
     SuperscriptBox[
      RowBox[{"(", "WAA", ")"}], 
      RowBox[{"1", "-", "i", "-", "j"}]]}]}], TraditionalForm]],
  ExpressionUUID->"e65777dd-9ba0-4efe-b90a-f51669ce64b4"],
 " in our notation. \nAssuming we have l loci that are unlinked, the expected \
values for j and i are just the expected genotype frequencies based on the \
allele frequency. We assume a fraction k of loci experience selection in male \
gametes and the other loci experience only diploid selection. "
}], "Text",
 CellChangeTimes->{{3.884413193231327*^9, 3.884413335337468*^9}, {
  3.884413805472109*^9, 3.884413824171343*^9}, {3.884687642368598*^9, 
  3.8846876523457613`*^9}},ExpressionUUID->"27f04594-0978-496a-aa53-\
d4609a135626"],

Cell[CellGroupData[{

Cell[BoxData[{
 RowBox[{
  RowBox[{"freqaa1", "=", 
   RowBox[{"(", 
    RowBox[{
     RowBox[{
      SuperscriptBox["q1", "2"], 
      RowBox[{"(", 
       RowBox[{"1", "-", "F"}], ")"}]}], "+", 
     RowBox[{"q1", " ", "F"}]}], ")"}]}], ";"}], "\[IndentingNewLine]", 
 RowBox[{
  RowBox[{"freqAa1", "=", 
   RowBox[{"(", 
    RowBox[{"2", "q1", 
     RowBox[{"(", 
      RowBox[{"1", "-", "q1"}], ")"}], 
     RowBox[{"(", 
      RowBox[{"1", "-", "F"}], ")"}]}], ")"}]}], ";"}], "\[IndentingNewLine]", 
 RowBox[{
  RowBox[{"freqAA1", "=", 
   RowBox[{"(", 
    RowBox[{
     RowBox[{
      SuperscriptBox[
       RowBox[{"(", 
        RowBox[{"1", "-", "q1"}], ")"}], "2"], 
      RowBox[{"(", 
       RowBox[{"1", "-", "F"}], ")"}]}], "+", 
     RowBox[{"F", 
      RowBox[{"(", 
       RowBox[{"1", "-", "q1"}], ")"}]}]}], ")"}]}], 
  ";"}], "\[IndentingNewLine]", 
 RowBox[{
  RowBox[{"freqaa2", "=", 
   RowBox[{"(", 
    RowBox[{
     RowBox[{
      SuperscriptBox["q2", "2"], 
      RowBox[{"(", 
       RowBox[{"1", "-", "F"}], ")"}]}], "+", 
     RowBox[{"q2", " ", "F"}]}], ")"}]}], ";"}], "\[IndentingNewLine]", 
 RowBox[{
  RowBox[{"freqAa2", "=", 
   RowBox[{"(", 
    RowBox[{"2", "q2", 
     RowBox[{"(", 
      RowBox[{"1", "-", "q2"}], ")"}], 
     RowBox[{"(", 
      RowBox[{"1", "-", "F"}], ")"}]}], ")"}]}], ";"}], "\[IndentingNewLine]", 
 RowBox[{
  RowBox[{"freqAA2", "=", 
   RowBox[{"(", 
    RowBox[{
     RowBox[{
      SuperscriptBox[
       RowBox[{"(", 
        RowBox[{"1", "-", "q2"}], ")"}], "2"], 
      RowBox[{"(", 
       RowBox[{"1", "-", "F"}], ")"}]}], "+", 
     RowBox[{"F", 
      RowBox[{"(", 
       RowBox[{"1", "-", "q2"}], ")"}]}]}], ")"}]}], 
  ";"}], "\[IndentingNewLine]", 
 RowBox[{"meanFitMS", "=", 
  RowBox[{
   RowBox[{
    RowBox[{
     RowBox[{"Normal", "[", 
      RowBox[{"Series", "[", 
       RowBox[{
        RowBox[{
         RowBox[{
          RowBox[{
           RowBox[{
            RowBox[{
             RowBox[{
              SuperscriptBox[
               RowBox[{"(", "Waa", ")"}], 
               RowBox[{"l", " ", 
                RowBox[{"(", 
                 RowBox[{
                  RowBox[{"k", " ", "freqaa1"}], "+", 
                  RowBox[{
                   RowBox[{"(", 
                    RowBox[{"1", "-", "k"}], ")"}], " ", "freqaa2"}]}], 
                 ")"}]}]], 
              SuperscriptBox[
               RowBox[{"(", "WAa", ")"}], 
               RowBox[{"l", " ", 
                RowBox[{"(", 
                 RowBox[{
                  RowBox[{"k", " ", "freqAa1"}], " ", "+", " ", 
                  RowBox[{
                   RowBox[{"(", 
                    RowBox[{"1", "-", "k"}], ")"}], " ", "freqAa2"}]}], 
                 ")"}]}]], 
              SuperscriptBox[
               RowBox[{"(", "WAA", ")"}], 
               RowBox[{"l", 
                RowBox[{"(", 
                 RowBox[{
                  RowBox[{"k", " ", "freqAA1"}], " ", "+", " ", 
                  RowBox[{
                   RowBox[{"(", 
                    RowBox[{"1", "-", "k"}], ")"}], " ", "freqAA2"}]}], 
                 ")"}]}]]}], "/.", 
             RowBox[{"q1", "->", 
              FractionBox[
               RowBox[{" ", 
                RowBox[{"\[Mu]", " ", "*", "\[Epsilon]\[Mu]"}]}], 
               RowBox[{
                RowBox[{"-", "\[Delta]\[Lambda]1"}], "*", "\[Epsilon]"}]]}]}],
             "/.", 
            RowBox[{"q2", "->", 
             RowBox[{"(", 
              FractionBox[
               RowBox[{" ", 
                RowBox[{"\[Mu]", " ", "*", "\[Epsilon]\[Mu]"}]}], 
               RowBox[{
                RowBox[{"-", "\[Delta]\[Lambda]1nohapsel"}], "*", 
                "\[Epsilon]"}]], ")"}]}]}], "/.", "noSexDiff"}], "/.", 
          "fitnessDiffs"}], "/.", "weaksel"}], ",", 
        RowBox[{"{", 
         RowBox[{"\[Epsilon]", ",", "0", ",", "2"}], "}"}], ",", 
        RowBox[{"{", 
         RowBox[{"\[Epsilon]\[Mu]", ",", "0", ",", "1"}], "}"}]}], "]"}], 
      "]"}], "/.", 
     RowBox[{"\[Epsilon]", "->", "1"}]}], "/.", 
    RowBox[{"\[Epsilon]\[Mu]", "->", "1"}]}], "//", "Simplify"}]}]}], "Input",\

 CellChangeTimes->{{3.871548279468857*^9, 3.871548288073195*^9}, {
   3.871548431325809*^9, 3.871548546183485*^9}, {3.87276311787009*^9, 
   3.872763239706736*^9}, {3.872931460265518*^9, 3.8729315286973124`*^9}, {
   3.872931572664678*^9, 3.8729316657709923`*^9}, {3.8729317364607058`*^9, 
   3.872931736572019*^9}, {3.8729320725337753`*^9, 3.8729320760765944`*^9}, 
   3.872932732058597*^9, 3.8729328162825537`*^9, {3.8729338566676807`*^9, 
   3.872933900912467*^9}, {3.872933945988995*^9, 3.872934058826516*^9}, {
   3.872934096216382*^9, 3.8729343310100393`*^9}, {3.872934521135697*^9, 
   3.872934573004388*^9}, {3.8729389297276487`*^9, 3.872938932728813*^9}, {
   3.872940381590966*^9, 3.8729403818316813`*^9}, {3.872940414487804*^9, 
   3.872940427825829*^9}, {3.873777591881112*^9, 3.87377760930788*^9}, {
   3.873777647190073*^9, 3.8737776832915907`*^9}, {3.873778389235449*^9, 
   3.873778404062213*^9}, {3.873778435009845*^9, 3.873778435998757*^9}, 
   3.884412595976017*^9, {3.884412635121654*^9, 3.884412666714521*^9}, {
   3.884412773967852*^9, 3.884412792367607*^9}, {3.884413346874003*^9, 
   3.884413369654236*^9}, {3.8844312619522057`*^9, 3.884431273264555*^9}, 
   3.884431867714554*^9, {3.884687661110222*^9, 3.884687672974339*^9}},
 CellLabel->
  "In[933]:=",ExpressionUUID->"d1c669a1-325b-4887-b355-d692a71de00a"],

Cell[BoxData[
 SuperscriptBox["\[ExponentialE]", 
  FractionBox[
   RowBox[{"l", " ", 
    RowBox[{"(", 
     RowBox[{
      RowBox[{"2", " ", 
       RowBox[{"(", 
        RowBox[{"\[Delta]WAa", "-", "\[Delta]WAA"}], ")"}]}], "+", 
      RowBox[{"F", " ", 
       RowBox[{"(", 
        RowBox[{"\[Delta]Waa", "-", 
         RowBox[{"2", " ", "\[Delta]WAa"}], "+", "\[Delta]WAA"}], ")"}]}]}], 
     ")"}], " ", 
    RowBox[{"(", 
     RowBox[{
      RowBox[{
       RowBox[{"(", 
        RowBox[{
         RowBox[{"-", "1"}], "+", "k"}], ")"}], " ", "\[Delta]\[Lambda]1"}], 
      "-", 
      RowBox[{"k", " ", "\[Delta]\[Lambda]1nohapsel"}]}], ")"}], " ", 
    "\[Mu]"}], 
   RowBox[{
   "\[Delta]\[Lambda]1", " ", "\[Delta]\[Lambda]1nohapsel"}]]]], "Output",
 CellChangeTimes->{{3.872934269973647*^9, 3.872934279481172*^9}, 
   3.8729343312170687`*^9, {3.8729345639515543`*^9, 3.872934573414794*^9}, 
   3.8729389336185913`*^9, 3.87294038208885*^9, {3.872940425400568*^9, 
   3.872940428112466*^9}, {3.8737776501175222`*^9, 3.8737776835813513`*^9}, {
   3.873778399277445*^9, 3.8737784363257103`*^9}, 3.884253286537129*^9, 
   3.884412600660952*^9, {3.88441263278829*^9, 3.884412667053434*^9}, 
   3.884412792787492*^9, {3.884413359871769*^9, 3.88441337052256*^9}, 
   3.8844279738261013`*^9, 3.884431274588335*^9, 3.884431869417984*^9, 
   3.884687673814332*^9},
 CellLabel->
  "Out[939]=",ExpressionUUID->"e5e7757e-6b16-41e2-995d-3aa9a79ccb7e"]
}, Open  ]],

Cell["This is written in a simplified form in the appendix", "Text",
 CellChangeTimes->{{3.884413371916544*^9, 
  3.884413381114005*^9}},ExpressionUUID->"8f8dc7ff-c9b1-4374-8d02-\
dffaf636cb5e"],

Cell[CellGroupData[{

Cell[BoxData[{
 RowBox[{
  RowBox[{"fitTerm", "=", 
   RowBox[{"(", 
    RowBox[{
     RowBox[{
      RowBox[{"(", 
       RowBox[{"2", "-", "F"}], ")"}], 
      RowBox[{"(", " ", "\[Delta]WAA", ")"}]}], "-", 
     RowBox[{"2", 
      RowBox[{"(", 
       RowBox[{"1", "-", "F"}], ")"}], 
      RowBox[{"(", "\[Delta]WAa", " ", ")"}]}], "-", 
     RowBox[{"F", 
      RowBox[{"(", "\[Delta]Waa", " ", ")"}]}]}], ")"}]}], 
  ";"}], "\[IndentingNewLine]", 
 RowBox[{
  RowBox[{
   RowBox[{
    RowBox[{
     RowBox[{"Exp", "[", 
      RowBox[{
       RowBox[{"-", "l"}], " ", "fitTerm", 
       RowBox[{"(", " ", 
        RowBox[{
         RowBox[{"k", "  ", "q"}], " ", "+", 
         RowBox[{
          RowBox[{"(", 
           RowBox[{"1", "-", "k"}], ")"}], "  ", "q2"}]}], " ", ")"}]}], " ", 
      "]"}], "-", "meanFitMS"}], "/.", 
    RowBox[{"\[Delta]\[Lambda]1", "->", 
     RowBox[{
      RowBox[{"-", "\[Mu]"}], "/", "q"}]}]}], "/.", 
   RowBox[{"\[Delta]\[Lambda]1nohapsel", "->", 
    RowBox[{
     RowBox[{"-", "\[Mu]"}], "/", "q2"}]}]}], "//", "Simplify"}]}], "Input",
 CellChangeTimes->{{3.88441338851908*^9, 3.8844134582488728`*^9}, {
  3.884427983238278*^9, 3.8844280173808947`*^9}, {3.884431305629733*^9, 
  3.8844313075673857`*^9}, {3.884687683923574*^9, 3.884687692025113*^9}},
 CellLabel->
  "In[940]:=",ExpressionUUID->"a9748a1a-1dc5-4d21-9a17-2c29aa788085"],

Cell[BoxData["0"], "Output",
 CellChangeTimes->{
  3.884413458814294*^9, {3.884427977000976*^9, 3.884428017707859*^9}, 
   3.8844312777352867`*^9, 3.8844313079230022`*^9, 3.8846876924832*^9},
 CellLabel->
  "Out[941]=",ExpressionUUID->"51f73ee0-c64b-4e1d-9af8-31fd7a25386b"]
}, Open  ]]
}, Open  ]],

Cell[CellGroupData[{

Cell["Inbreeding Depression", "Subsubsection",
 CellChangeTimes->{{3.8727599248170767`*^9, 3.872759935111638*^9}, {
  3.872931394958457*^9, 3.8729313964573183`*^9}, {3.87377745319425*^9, 
  3.873777454623576*^9}, {3.884428641004938*^9, 
  3.884428643778531*^9}},ExpressionUUID->"ebb55426-4ab3-4129-b13d-\
03abd1ccc520"],

Cell["\<\
Inbreeding depression is given by \[Delta]=1-wbars/wbaro, where wbars and \
wbaro are the average fitnesses of offspring produced by selfing and \
outcrossing, respectively. \
\>", "Text",
 CellChangeTimes->{{3.884428715583599*^9, 
  3.884428776641192*^9}},ExpressionUUID->"327c6522-d102-4f38-b0dc-\
19350aed6124"],

Cell["\<\
To calculate inbreeding depression, we must get the frequency of the \
different genotypes in offspring produced by outcrossing or selfing. \
\>", "Text",
 CellChangeTimes->{{3.88442999033405*^9, 3.884429990637895*^9}, {
  3.884430048711972*^9, 3.8844300734990797`*^9}, {3.884430284528813*^9, 
  3.884430287820648*^9}},ExpressionUUID->"17f8a5c7-5c44-4110-9494-\
67545b596a29"],

Cell[BoxData[{
 RowBox[{
  RowBox[{"selffreqaa1", "=", 
   RowBox[{"(", 
    RowBox[{
     RowBox[{"(", 
      RowBox[{
       RowBox[{
        SuperscriptBox["q1", "2"], 
        RowBox[{"(", 
         RowBox[{"1", "-", "F"}], ")"}]}], "+", 
       RowBox[{"q1", " ", "F"}]}], ")"}], "+", 
     RowBox[{"(", 
      RowBox[{
       RowBox[{"(", 
        RowBox[{"2", "q1", 
         RowBox[{"(", 
          RowBox[{"1", "-", "q1"}], ")"}], 
         RowBox[{"(", 
          RowBox[{"1", "-", "F"}], ")"}]}], ")"}], "/", "4"}], ")"}]}], 
    ")"}]}], ";"}], "\[IndentingNewLine]", 
 RowBox[{
  RowBox[{"selffreqAa1", "=", 
   RowBox[{"(", 
    RowBox[{"q1", 
     RowBox[{"(", 
      RowBox[{"1", "-", "q1"}], ")"}], 
     RowBox[{"(", 
      RowBox[{"1", "-", "F"}], ")"}]}], ")"}]}], ";"}], "\[IndentingNewLine]", 
 RowBox[{
  RowBox[{"selffreqAA1", "=", 
   RowBox[{"(", 
    RowBox[{
     RowBox[{
      SuperscriptBox[
       RowBox[{"(", 
        RowBox[{"1", "-", "q1"}], ")"}], "2"], 
      RowBox[{"(", 
       RowBox[{"1", "-", "F"}], ")"}]}], "+", 
     RowBox[{"F", 
      RowBox[{"(", 
       RowBox[{"1", "-", "q1"}], ")"}]}], "+", 
     RowBox[{"(", 
      RowBox[{"(", 
       RowBox[{
        RowBox[{"(", 
         RowBox[{"2", "q1", 
          RowBox[{"(", 
           RowBox[{"1", "-", "q1"}], ")"}], 
          RowBox[{"(", 
           RowBox[{"1", "-", "F"}], ")"}]}], ")"}], "/", "4"}], ")"}], 
      ")"}]}], ")"}]}], ";"}], "\[IndentingNewLine]", 
 RowBox[{
  RowBox[{"selffreqaa2", "=", 
   RowBox[{"(", 
    RowBox[{
     RowBox[{"(", 
      RowBox[{
       RowBox[{
        SuperscriptBox["q2", "2"], 
        RowBox[{"(", 
         RowBox[{"1", "-", "F"}], ")"}]}], "+", 
       RowBox[{"q2", " ", "F"}]}], ")"}], "+", 
     RowBox[{"(", 
      RowBox[{
       RowBox[{"(", 
        RowBox[{"2", "q2", 
         RowBox[{"(", 
          RowBox[{"1", "-", "q2"}], ")"}], 
         RowBox[{"(", 
          RowBox[{"1", "-", "F"}], ")"}]}], ")"}], "/", "4"}], ")"}]}], 
    ")"}]}], ";"}], "\[IndentingNewLine]", 
 RowBox[{
  RowBox[{"selffreqAa2", "=", 
   RowBox[{"(", 
    RowBox[{"q2", 
     RowBox[{"(", 
      RowBox[{"1", "-", "q2"}], ")"}], 
     RowBox[{"(", 
      RowBox[{"1", "-", "F"}], ")"}]}], ")"}]}], ";"}], "\[IndentingNewLine]", 
 RowBox[{
  RowBox[{"selffreqAA2", "=", 
   RowBox[{"(", 
    RowBox[{
     RowBox[{
      SuperscriptBox[
       RowBox[{"(", 
        RowBox[{"1", "-", "q2"}], ")"}], "2"], 
      RowBox[{"(", 
       RowBox[{"1", "-", "F"}], ")"}]}], "+", 
     RowBox[{"F", 
      RowBox[{"(", 
       RowBox[{"1", "-", "q2"}], ")"}]}], "+", 
     RowBox[{"(", 
      RowBox[{"(", 
       RowBox[{
        RowBox[{"(", 
         RowBox[{"2", "q2", 
          RowBox[{"(", 
           RowBox[{"1", "-", "q2"}], ")"}], 
          RowBox[{"(", 
           RowBox[{"1", "-", "F"}], ")"}]}], ")"}], "/", "4"}], ")"}], 
      ")"}]}], ")"}]}], ";"}]}], "Input",
 CellChangeTimes->{
  3.871551929553775*^9, {3.871551966417512*^9, 3.8715520439768343`*^9}, {
   3.872763944746346*^9, 3.872764041756214*^9}, {3.872764781537394*^9, 
   3.8727648264966373`*^9}, {3.884430101172553*^9, 3.8844301013731747`*^9}, 
   3.884430277812944*^9},
 CellLabel->
  "In[116]:=",ExpressionUUID->"7bd7b0cf-4ba9-4fa7-b8df-c393ab5becea"],

Cell[BoxData[{
 RowBox[{
  RowBox[{"outfreqaa1", "=", 
   RowBox[{
    RowBox[{"freqaa1", 
     RowBox[{"(", 
      RowBox[{"freqaa1", "+", "freqAa1"}], ")"}]}], "+", 
    FractionBox[
     SuperscriptBox["freqAa1", "2"], "4"]}]}], ";"}], "\[IndentingNewLine]", 
 RowBox[{
  RowBox[{"outfreqAa1", "=", 
   RowBox[{"(", 
    RowBox[{
     RowBox[{"freqaa1", " ", "freqAa1"}], "+", 
     RowBox[{"freqAA1", " ", "freqAa1"}], "+", 
     FractionBox[
      SuperscriptBox["freqAa1", "2"], "2"], "+", 
     RowBox[{"2", "freqAA1", " ", "freqaa1"}]}], ")"}]}], 
  ";"}], "\[IndentingNewLine]", 
 RowBox[{
  RowBox[{"outfreqAA1", "=", 
   RowBox[{"(", 
    RowBox[{
     RowBox[{"freqAA1", 
      RowBox[{"(", 
       RowBox[{"freqAA1", "+", "freqAa1"}], ")"}]}], "+", 
     FractionBox[
      SuperscriptBox["freqAa1", "2"], "4"]}], ")"}]}], 
  ";"}], "\[IndentingNewLine]", 
 RowBox[{
  RowBox[{"outfreqaa2", "=", 
   RowBox[{
    RowBox[{"freqaa2", 
     RowBox[{"(", 
      RowBox[{"freqaa2", "+", "freqAa2"}], ")"}]}], "+", 
    FractionBox[
     SuperscriptBox["freqAa2", "2"], "4"]}]}], ";"}], "\[IndentingNewLine]", 
 RowBox[{
  RowBox[{"outfreqAa2", "=", 
   RowBox[{"(", 
    RowBox[{
     RowBox[{"freqaa2", " ", "freqAa2"}], "+", 
     RowBox[{"freqAA2", " ", "freqAa2"}], "+", 
     FractionBox[
      SuperscriptBox["freqAa2", "2"], "2"], "+", 
     RowBox[{"2", "freqAA2", " ", "freqaa2"}]}], ")"}]}], 
  ";"}], "\[IndentingNewLine]", 
 RowBox[{
  RowBox[{"outfreqAA2", "=", 
   RowBox[{"(", 
    RowBox[{
     RowBox[{"freqAA2", 
      RowBox[{"(", 
       RowBox[{"freqAA2", "+", "freqAa2"}], ")"}]}], "+", 
     FractionBox[
      SuperscriptBox["freqAa2", "2"], "4"]}], ")"}]}], ";"}]}], "Input",
 CellChangeTimes->{{3.871552840118773*^9, 3.871552898618411*^9}, {
  3.871552942065135*^9, 3.871552968861567*^9}, {3.87155300333576*^9, 
  3.871553180937817*^9}, {3.8715541415632544`*^9, 3.871554160854313*^9}, {
  3.872764213666531*^9, 3.872764361816572*^9}, {3.872764508669873*^9, 
  3.872764508760144*^9}, {3.8731927516980333`*^9, 3.873192784210843*^9}, {
  3.884430109538352*^9, 3.884430109729472*^9}, {3.8846803278211308`*^9, 
  3.884680329506442*^9}},
 CellLabel->
  "In[706]:=",ExpressionUUID->"5734ec83-ef07-4837-9bcc-be155df7b9aa"],

Cell["\<\
We then get wbars and wbaro due to deleterious mutations at mutation \
selection balance. \
\>", "Text",
 CellChangeTimes->{{3.88443030538302*^9, 
  3.884430329702765*^9}},ExpressionUUID->"a7c2faf1-3280-4faf-aced-\
66577c734992"],

Cell[BoxData[{
 RowBox[{
  RowBox[{"wbars", "=", 
   RowBox[{
    SuperscriptBox[
     RowBox[{"(", "Waa", ")"}], 
     RowBox[{"l", " ", 
      RowBox[{"(", 
       RowBox[{
        RowBox[{"k", " ", "selffreqaa1"}], "+", 
        RowBox[{
         RowBox[{"(", 
          RowBox[{"1", "-", "k"}], ")"}], " ", "selffreqaa2"}]}], ")"}]}]], 
    SuperscriptBox[
     RowBox[{"(", "WAa", ")"}], 
     RowBox[{"l", " ", 
      RowBox[{"(", " ", 
       RowBox[{
        RowBox[{"k", " ", "selffreqAa1"}], " ", "+", " ", 
        RowBox[{
         RowBox[{"(", 
          RowBox[{"1", "-", "k"}], ")"}], " ", "selffreqAa2"}]}], ")"}]}]], 
    SuperscriptBox[
     RowBox[{"(", "WAA", ")"}], 
     RowBox[{"l", 
      RowBox[{"(", 
       RowBox[{
        RowBox[{"k", " ", "selffreqAA1"}], " ", "+", " ", 
        RowBox[{
         RowBox[{"(", 
          RowBox[{"1", "-", "k"}], ")"}], " ", "selffreqAA2"}]}], 
       ")"}]}]]}]}], ";"}], "\[IndentingNewLine]", 
 RowBox[{
  RowBox[{"wbaro", "=", 
   RowBox[{
    SuperscriptBox[
     RowBox[{"(", "Waa", ")"}], 
     RowBox[{"l", " ", 
      RowBox[{"(", 
       RowBox[{
        RowBox[{"k", " ", "outfreqaa1"}], "+", 
        RowBox[{
         RowBox[{"(", 
          RowBox[{"1", "-", "k"}], ")"}], " ", "outfreqaa2"}]}], ")"}]}]], 
    SuperscriptBox[
     RowBox[{"(", "WAa", ")"}], 
     RowBox[{"l", " ", 
      RowBox[{"(", 
       RowBox[{
        RowBox[{"k", " ", "outfreqAa1"}], " ", "+", " ", 
        RowBox[{
         RowBox[{"(", 
          RowBox[{"1", "-", "k"}], ")"}], " ", "outfreqAa2"}]}], ")"}]}]], 
    SuperscriptBox[
     RowBox[{"(", "WAA", ")"}], 
     RowBox[{"l", 
      RowBox[{"(", 
       RowBox[{
        RowBox[{"k", " ", "outfreqAA1"}], " ", "+", " ", 
        RowBox[{
         RowBox[{"(", 
          RowBox[{"1", "-", "k"}], ")"}], " ", "outfreqAA2"}]}], ")"}]}]]}]}],
   ";"}]}], "Input",
 CellChangeTimes->{{3.884430374531227*^9, 3.884430392915444*^9}, {
   3.884430428438218*^9, 3.884430479782851*^9}, {3.8844312210833397`*^9, 
   3.884431254095127*^9}, {3.884431847898678*^9, 3.884431857420841*^9}, 
   3.884667112132015*^9, {3.8846873318910027`*^9, 3.884687361478972*^9}},
 CellLabel->
  "In[906]:=",ExpressionUUID->"0e6b4eb3-fca1-4357-be64-6597a81cec98"],

Cell["\<\
We approximate the ratio of selfing mean fitness to outcrossing mean fitness \
using the same approximations used to calculate mean fitness above (weak \
selection and migration, calculated in sequential Taylor Series). 
We re-write this result in the form presented in the appendix. \
\>", "Text",
 CellChangeTimes->{{3.884666792969507*^9, 3.884666815084667*^9}, {
  3.884667126373806*^9, 
  3.884667215765483*^9}},ExpressionUUID->"e03584de-8e19-426f-b251-\
e2b0fcaf9fe0"],

Cell[CellGroupData[{

Cell[BoxData[{
 RowBox[{
  RowBox[{
   RowBox[{
    RowBox[{
     RowBox[{"Normal", "[", 
      RowBox[{"Series", "[", 
       RowBox[{
        RowBox[{
         RowBox[{
          RowBox[{
           RowBox[{
            RowBox[{
             FractionBox["wbars", "wbaro"], "/.", 
             RowBox[{"q1", "->", 
              FractionBox[
               RowBox[{" ", 
                RowBox[{"\[Mu]", " ", "*", "\[Epsilon]\[Mu]"}]}], 
               RowBox[{
                RowBox[{"-", "\[Delta]\[Lambda]1"}], "*", "\[Epsilon]"}]]}]}],
             "/.", 
            RowBox[{"q2", "->", 
             RowBox[{"(", 
              FractionBox[
               RowBox[{" ", 
                RowBox[{"\[Mu]", " ", "*", "\[Epsilon]\[Mu]"}]}], 
               RowBox[{
                RowBox[{"-", "\[Delta]\[Lambda]1nohapsel"}], "*", 
                "\[Epsilon]"}]], ")"}]}]}], "/.", "noSexDiff"}], "/.", 
          "fitnessDiffs"}], "/.", "weaksel"}], ",", 
        RowBox[{"{", 
         RowBox[{"\[Epsilon]", ",", "0", ",", "2"}], "}"}], ",", 
        RowBox[{"{", 
         RowBox[{"\[Epsilon]\[Mu]", ",", "0", ",", "1"}], "}"}]}], "]"}], 
      "]"}], "/.", 
     RowBox[{"\[Epsilon]", "->", "1"}]}], "/.", 
    RowBox[{"\[Epsilon]\[Mu]", "->", "1"}]}], "//", "Simplify"}], 
  ";"}], "\[IndentingNewLine]", 
 RowBox[{
  RowBox[{
   RowBox[{"Exp", "[", 
    RowBox[{
     RowBox[{"-", "l"}], 
     RowBox[{"(", 
      RowBox[{
       RowBox[{"-", "sbar\[Delta]\[Mu]"}], 
       RowBox[{"(", 
        RowBox[{
         RowBox[{"k", " ", 
          FractionBox["\[Mu]", 
           RowBox[{"-", "\[Delta]\[Lambda]1"}]]}], "+", 
         RowBox[{
          RowBox[{"(", 
           RowBox[{"1", "-", "k"}], ")"}], 
          FractionBox["\[Mu]", 
           RowBox[{"-", "\[Delta]\[Lambda]1nohapsel"}]]}]}], ")"}]}], ")"}]}],
     "]"}], "/.", 
   RowBox[{"sbar\[Delta]\[Mu]", "->", 
    RowBox[{
     FractionBox[
      RowBox[{"(", 
       RowBox[{"1", "+", "F"}], ")"}], "2"], 
     RowBox[{"(", 
      RowBox[{"\[Delta]WAA", "+", "\[Delta]Waa", "-", 
       RowBox[{"2", "\[Delta]WAa"}]}], ")"}]}]}]}], 
  ";"}], "\[IndentingNewLine]", 
 RowBox[{
  RowBox[{"%", "-", "%%"}], "//", "Simplify"}]}], "Input",
 CellChangeTimes->{{3.884666824286653*^9, 3.8846668736563263`*^9}, {
  3.884667218336399*^9, 3.884667220089917*^9}, {3.884680382821733*^9, 
  3.8846804610646276`*^9}, {3.8846804948699093`*^9, 3.884680497638356*^9}, {
  3.884687377948406*^9, 3.8846873967800922`*^9}, {3.884687517280293*^9, 
  3.884687519117985*^9}},
 CellLabel->
  "In[922]:=",ExpressionUUID->"48cd65df-9ee9-4405-91f9-0dc2a6461feb"],

Cell[BoxData["0"], "Output",
 CellChangeTimes->{{3.8846668304344187`*^9, 3.8846668738702793`*^9}, 
   3.884667223745636*^9, 3.8846803788804283`*^9, {3.8846804394684877`*^9, 
   3.884680448381282*^9}, 3.884680498075655*^9, 3.884682070922224*^9, {
   3.884687370261837*^9, 3.8846874006456127`*^9}, 3.8846875195606318`*^9},
 CellLabel->
  "Out[924]=",ExpressionUUID->"2a5482ff-b880-4295-9cb8-836c039b06e0"]
}, Open  ]],

Cell["\<\
We also consider inbreeding depression when some loci experience balancing \
selection. \
\>", "Text",
 CellChangeTimes->{{3.884431661536235*^9, 3.8844316823725243`*^9}, {
  3.8846672361319237`*^9, 3.8846672498733997`*^9}, {3.8846672982120733`*^9, 
  3.884667317994588*^9}, {3.884667980617848*^9, 
  3.884667983035961*^9}},ExpressionUUID->"b5efdfd7-4fae-4657-85ab-\
c27ca5fcfd97"],

Cell[BoxData[{
 RowBox[{
  RowBox[{"outBS", "=", 
   RowBox[{
    SuperscriptBox[
     RowBox[{"(", "Waa", ")"}], 
     RowBox[{"l2", " ", 
      RowBox[{"(", "outfreqaa2", " ", ")"}]}]], 
    SuperscriptBox[
     RowBox[{"(", "WAa", ")"}], 
     RowBox[{"l2", " ", 
      RowBox[{"(", " ", "outfreqAa2", ")"}]}]], 
    SuperscriptBox[
     RowBox[{"(", "WAA", ")"}], 
     RowBox[{"l2", 
      RowBox[{"(", " ", "outfreqAA2", ")"}]}]]}]}], 
  ";"}], "\[IndentingNewLine]", 
 RowBox[{
  RowBox[{"selfBS", "=", 
   RowBox[{
    SuperscriptBox[
     RowBox[{"(", "Waa", ")"}], 
     RowBox[{" ", 
      RowBox[{"l2", " ", "selffreqaa2", " "}]}]], 
    SuperscriptBox[
     RowBox[{"(", "WAa", ")"}], 
     RowBox[{" ", 
      RowBox[{"l2", " ", "selffreqAa2"}]}]], 
    SuperscriptBox[
     RowBox[{"(", "WAA", ")"}], 
     RowBox[{"l2", " ", "selffreqAA2"}]]}]}], ";"}]}], "Input",
 CellChangeTimes->{{3.872777354765066*^9, 3.872777513094998*^9}, 
   3.87277755230232*^9, {3.8727776298624496`*^9, 3.8727776405387363`*^9}, {
   3.872777680565875*^9, 3.872777686890223*^9}, {3.88443170069731*^9, 
   3.884431796627328*^9}, {3.8844318992583103`*^9, 3.884431900331223*^9}, {
   3.884431942047336*^9, 3.884432027841549*^9}, {3.884432191155394*^9, 
   3.8844322184039297`*^9}, {3.884666756211742*^9, 3.8846667688440733`*^9}, {
   3.88468756566619*^9, 3.884687587285596*^9}},
 CellLabel->
  "In[925]:=",ExpressionUUID->"7ff451c8-5b86-4f26-b9a9-2646024700e7"],

Cell["\<\
Calculating the ratio between self and outcross fitness to leading order with \
weak selection and rewriting gives:\
\>", "Text",
 CellChangeTimes->{{3.884667985936965*^9, 
  3.884668012610549*^9}},ExpressionUUID->"e3238f90-db55-49e1-b4e4-\
794c705e2560"],

Cell[CellGroupData[{

Cell[BoxData[{
 RowBox[{
  RowBox[{
   RowBox[{
    RowBox[{"Normal", "[", 
     RowBox[{"Series", "[", 
      RowBox[{
       RowBox[{
        RowBox[{
         RowBox[{
          FractionBox["selfBS", "outBS"], "/.", "noSexDiff"}], "/.", 
         "fitnessDiffs"}], "/.", "weaksel"}], ",", 
       RowBox[{"{", 
        RowBox[{"\[Epsilon]", ",", "0", ",", "1"}], "}"}]}], "]"}], "]"}], "/.", 
    RowBox[{"\[Epsilon]", "->", "1"}]}], "//", "Simplify"}], 
  ";"}], "\[IndentingNewLine]", 
 RowBox[{
  RowBox[{
   RowBox[{
    RowBox[{"1", "+", 
     RowBox[{"l2", " ", "q2", 
      RowBox[{"(", 
       RowBox[{"1", "-", "q2"}], ")"}], " ", 
      RowBox[{"(", "sbar\[Delta]\[Mu]", ")"}]}]}], " ", "/.", 
    RowBox[{"sbar\[Delta]\[Mu]", "->", 
     RowBox[{
      FractionBox[
       RowBox[{"(", 
        RowBox[{"1", "+", "F"}], ")"}], "2"], 
      RowBox[{"(", 
       RowBox[{"\[Delta]WAA", "+", "\[Delta]Waa", "-", 
        RowBox[{"2", "\[Delta]WAa"}]}], ")"}]}]}]}], "//", "Simplify"}], 
  ";"}], "\[IndentingNewLine]", 
 RowBox[{
  RowBox[{"%", "-", "%%"}], "//", "Simplify"}]}], "Input",
 CellChangeTimes->{{3.884432134364349*^9, 3.884432161318808*^9}, {
   3.8846667196177197`*^9, 3.884666745972241*^9}, 3.884666777730492*^9, {
   3.884667325136215*^9, 3.884667378722662*^9}, {3.884667520816136*^9, 
   3.88466768966466*^9}, {3.884667773281065*^9, 3.884667928850675*^9}, {
   3.884680518079831*^9, 3.884680525572125*^9}, {3.884687596017786*^9, 
   3.8846876172572813`*^9}},
 CellLabel->
  "In[930]:=",ExpressionUUID->"b1658339-3364-4113-9906-f1f5004359f1"],

Cell[BoxData["0"], "Output",
 CellChangeTimes->{{3.884680521909387*^9, 3.884680525944579*^9}, 
   3.884682074713863*^9, {3.8846875973443527`*^9, 3.8846876177537537`*^9}},
 CellLabel->
  "Out[932]=",ExpressionUUID->"e54d3afb-2258-4f7c-a88b-6b91bb83beef"]
}, Open  ]]
}, Open  ]]
}, Open  ]]
}, Open  ]],

Cell[CellGroupData[{

Cell["Evolution of selfing rate", "Section",
 CellChangeTimes->{{3.7419544504252853`*^9, 3.741954471968768*^9}, {
  3.741954517094646*^9, 3.741954523043023*^9}, {3.741956624522522*^9, 
  3.7419566279193707`*^9}, {3.855215733455306*^9, 3.855215734861047*^9}, {
  3.855218183656528*^9, 
  3.855218186019031*^9}},ExpressionUUID->"44a3f740-48c2-478a-a3bb-\
4f6106160340"],

Cell[CellGroupData[{

Cell["General", "Subsubsection",
 CellChangeTimes->{{3.741956743758689*^9, 
  3.7419567444336967`*^9}},ExpressionUUID->"faf4e2bf-6cf9-405a-89a0-\
51a611632da6"],

Cell["\<\
We now calculate the external stability of the M-fixed equilibria by looking \
at the recursion equations involving the m allele and assuming that it is \
rare. \
\>", "Text",
 CellChangeTimes->{{3.884413834570426*^9, 3.884413907677973*^9}, {
  3.884413942419923*^9, 
  3.884413945653973*^9}},ExpressionUUID->"804907d5-bbb9-4d47-9605-\
883e5b335861"],

Cell[BoxData[
 RowBox[{
  RowBox[{"malleles", "=", 
   RowBox[{"Map", "[", 
    RowBox[{
     RowBox[{
      RowBox[{"(", 
       RowBox[{
        RowBox[{
         RowBox[{"Mgeno", "[", 
          RowBox[{"#", "[", 
           RowBox[{"[", "1", "]"}], "]"}], "]"}], "==", "2"}], "||", 
        RowBox[{
         RowBox[{"Mgeno", "[", 
          RowBox[{"#", "[", 
           RowBox[{"[", "2", "]"}], "]"}], "]"}], "==", "2"}]}], ")"}], "&"}],
      ",", "genotypes"}], "]"}]}], ";"}]], "Input",
 CellChangeTimes->{{3.853586773871269*^9, 3.853586797106641*^9}},
 CellLabel->
  "In[434]:=",ExpressionUUID->"41c3d923-7c97-45fa-96ce-d7bb073461f6"],

Cell[BoxData[{
 RowBox[{
  RowBox[{"recursionsExt", "=", 
   RowBox[{"Pick", "[", 
    RowBox[{"newkid", ",", "malleles"}], "]"}]}], 
  ";"}], "\[IndentingNewLine]", 
 RowBox[{
  RowBox[{"genotypesExt", "=", 
   RowBox[{"Map", "[", 
    RowBox[{"x", ",", 
     RowBox[{"Pick", "[", 
      RowBox[{"genotypes", ",", "malleles"}], "]"}]}], "]"}]}], 
  ";"}], "\[IndentingNewLine]", 
 RowBox[{
  RowBox[{"differenceExt", "=", 
   RowBox[{"recursionsExt", "-", "genotypesExt"}]}], 
  ";"}], "\[IndentingNewLine]", 
 RowBox[{
  RowBox[{"jacobExt", "=", 
   RowBox[{"Factor", "[", 
    RowBox[{
     RowBox[{
      RowBox[{"Transpose", "[", 
       RowBox[{"Map", "[", 
        RowBox[{
         RowBox[{
          RowBox[{"D", "[", 
           RowBox[{"recursionsExt", ",", "#"}], "]"}], "&"}], ",", 
         "genotypesExt"}], "]"}], "]"}], "/.", "qFreplace"}], "/.", 
     RowBox[{
      RowBox[{"x", "[", 
       RowBox[{"{", 
        RowBox[{"i_", ",", "j_"}], "}"}], "]"}], "->", "0"}]}], "]"}]}], 
  ";"}]}], "Input",
 CellChangeTimes->{{3.8535868103356447`*^9, 3.853586832813912*^9}, {
   3.853586872998577*^9, 3.853586896878393*^9}, {3.853588070315226*^9, 
   3.853588070787098*^9}, 3.855218221773858*^9, {3.8552182776971483`*^9, 
   3.855218278418948*^9}},
 CellLabel->
  "In[435]:=",ExpressionUUID->"e4ff67f7-8180-40cf-a669-1e4cb29feafa"],

Cell["\<\
The leading eigenvalue can be found by solving the following characteristic \
polynomial for \[Lambda]:\
\>", "Text",
 CellChangeTimes->{{3.555424721485894*^9, 
  3.555424757692873*^9}},ExpressionUUID->"2b601700-b5b1-4e26-be2c-\
99ba13dcaeef"],

Cell[BoxData[
 RowBox[{
  RowBox[{"charpoly", "=", 
   RowBox[{"Det", "[", 
    RowBox[{
     RowBox[{
      RowBox[{"IdentityMatrix", "[", "7", "]"}], "*", "\[Lambda]"}], "-", 
     "jacobExt"}], "]"}]}], ";"}]], "Input",
 CellChangeTimes->{{3.7410396477595263`*^9, 3.741039650636496*^9}, 
   3.8535880889320908`*^9, 3.855218282208127*^9},
 CellLabel->
  "In[439]:=",ExpressionUUID->"2e72ac3b-4050-4892-838f-5952db20ff51"],

Cell["\<\
Unlike the polyandry case, we have to consider the full jacobian because m \
homozygotes can occur through selfing even when m is rare. 

If the m allele increases in frequency when rare (\[Lambda]>1), then it \
invades and the selfing rate evolves. \
\>", "Text",
 CellChangeTimes->{{3.855218233337369*^9, 3.855218275299367*^9}, {
  3.884671489360579*^9, 
  3.884671495644619*^9}},ExpressionUUID->"abc6b857-7297-47e3-b784-\
861121472503"]
}, Open  ]],

Cell[CellGroupData[{

Cell["\<\
Modifier evolution with balancing selection - weak dominant modifier\
\>", "Subsubsection",
 CellChangeTimes->{{3.519594387498744*^9, 3.5195943887794933`*^9}, {
   3.552400585822096*^9, 3.5524005913040752`*^9}, {3.555439645415423*^9, 
   3.555439657472579*^9}, {3.555439762117467*^9, 3.5554397644443607`*^9}, {
   3.583409205344407*^9, 3.583409219378725*^9}, {3.583535863361376*^9, 
   3.583535863967887*^9}, {3.599229680990951*^9, 3.599229685468439*^9}, 
   3.5992300790535183`*^9, {3.7419566309455843`*^9, 3.7419566369756536`*^9}, {
   3.742016748591117*^9, 3.742016763427602*^9}, {3.855215739068921*^9, 
   3.855215739542427*^9}, {3.8552182994757633`*^9, 3.855218300454661*^9}, {
   3.855218935466658*^9, 3.855218937311749*^9}, {3.858765218930278*^9, 
   3.858765220494648*^9}, {3.884414744840508*^9, 
   3.884414749055662*^9}},ExpressionUUID->"d5c144be-ff98-4db4-9621-\
9c14dfe3b01f"],

Cell[CellGroupData[{

Cell[BoxData[{
 RowBox[{
  RowBox[{"Normal", "[", 
   RowBox[{"Series", "[", 
    RowBox[{
     RowBox[{
      RowBox[{
       RowBox[{
        RowBox[{
         RowBox[{"charpoly", "/.", "fitnessDiffs"}], "/.", "weaksel"}], "/.", 
        
        RowBox[{"\[Mu]", "->", "0"}]}], "/.", "weak\[CapitalOmega]mod"}], "/.", 
      RowBox[{"F", "\[Rule]", 
       RowBox[{"(", 
        RowBox[{"F", "/.", "Fsol0"}], ")"}]}]}], ",", 
     RowBox[{"{", 
      RowBox[{"\[Epsilon]", ",", "0", ",", "0"}], "}"}]}], "]"}], "]"}], 
  ";"}], "\[IndentingNewLine]", 
 RowBox[{
  RowBox[{"Solve", "[", 
   RowBox[{
    RowBox[{"%", "\[Equal]", "0"}], ",", "\[Lambda]"}], "]"}], "//", 
  "Flatten"}]}], "Input",
 CellChangeTimes->{{3.741955296677973*^9, 3.741955309462701*^9}, {
   3.7419553582673817`*^9, 3.74195538354562*^9}, {3.741955566348441*^9, 
   3.741955577863262*^9}, {3.853588099583547*^9, 3.853588104335382*^9}, {
   3.8552183142482023`*^9, 3.855218323308772*^9}, {3.8552189068188553`*^9, 
   3.855218930994144*^9}, {3.85876522554708*^9, 3.8587652259063387`*^9}, 
   3.8587652647168207`*^9, 3.8587653022888393`*^9, {3.858846169231859*^9, 
   3.858846169800939*^9}, 3.8846715750140553`*^9},
 CellLabel->
  "In[440]:=",ExpressionUUID->"03bdb4f8-bef1-4581-b7f2-d68de5db168e"],

Cell[BoxData[
 RowBox[{"{", 
  RowBox[{
   RowBox[{"\[Lambda]", "\[Rule]", "1"}], ",", 
   RowBox[{"\[Lambda]", "\[Rule]", 
    FractionBox[
     RowBox[{"1", "-", "\[CapitalOmega]MM"}], "2"]}], ",", 
   RowBox[{"\[Lambda]", "\[Rule]", 
    FractionBox[
     RowBox[{"1", "-", "\[CapitalOmega]MM"}], "2"]}], ",", 
   RowBox[{"\[Lambda]", "\[Rule]", 
    FractionBox[
     RowBox[{"1", "-", "\[CapitalOmega]MM"}], "2"]}], ",", 
   RowBox[{"\[Lambda]", "\[Rule]", 
    RowBox[{
     RowBox[{"-", 
      FractionBox["1", "2"]}], " ", 
     RowBox[{"(", 
      RowBox[{"1", "-", 
       RowBox[{"2", " ", "r"}], "+", 
       RowBox[{"2", " ", 
        SuperscriptBox["r", "2"]}]}], ")"}], " ", 
     RowBox[{"(", 
      RowBox[{
       RowBox[{"-", "1"}], "+", "\[CapitalOmega]MM"}], ")"}]}]}], ",", 
   RowBox[{"\[Lambda]", "\[Rule]", 
    RowBox[{
     FractionBox["1", "4"], " ", 
     RowBox[{"(", 
      RowBox[{"3", "-", 
       RowBox[{"2", " ", "r"}], "-", "\[CapitalOmega]MM", "-", 
       SqrtBox[
        RowBox[{"1", "+", 
         RowBox[{"4", " ", "r"}], "+", 
         RowBox[{"4", " ", 
          SuperscriptBox["r", "2"]}], "+", 
         RowBox[{"2", " ", "\[CapitalOmega]MM"}], "-", 
         RowBox[{"12", " ", "r", " ", "\[CapitalOmega]MM"}], "+", 
         SuperscriptBox["\[CapitalOmega]MM", "2"]}]]}], ")"}]}]}], ",", 
   RowBox[{"\[Lambda]", "\[Rule]", 
    RowBox[{
     FractionBox["1", "4"], " ", 
     RowBox[{"(", 
      RowBox[{"3", "-", 
       RowBox[{"2", " ", "r"}], "-", "\[CapitalOmega]MM", "+", 
       SqrtBox[
        RowBox[{"1", "+", 
         RowBox[{"4", " ", "r"}], "+", 
         RowBox[{"4", " ", 
          SuperscriptBox["r", "2"]}], "+", 
         RowBox[{"2", " ", "\[CapitalOmega]MM"}], "-", 
         RowBox[{"12", " ", "r", " ", "\[CapitalOmega]MM"}], "+", 
         SuperscriptBox["\[CapitalOmega]MM", "2"]}]]}], ")"}]}]}]}], 
  "}"}]], "Output",
 CellChangeTimes->{
  3.741955301853792*^9, {3.741955375188375*^9, 3.74195538419326*^9}, 
   3.741955579150091*^9, {3.794902027603118*^9, 3.794902031996521*^9}, 
   3.85521834163824*^9, 3.8552189455483007`*^9, 3.8552211354527073`*^9, {
   3.858765275140356*^9, 3.858765297401325*^9}, 3.858765337044821*^9, 
   3.858846216483068*^9, 3.862570439196965*^9, 3.884424672443014*^9, 
   3.884671598373307*^9},
 CellLabel->
  "Out[441]=",ExpressionUUID->"75f5a1d4-e845-4bc2-b9d0-99add322032f"]
}, Open  ]],

Cell[CellGroupData[{

Cell[BoxData[{
 RowBox[{
  RowBox[{"Normal", "[", 
   RowBox[{"Series", "[", 
    RowBox[{
     RowBox[{
      RowBox[{
       RowBox[{
        RowBox[{
         RowBox[{
          RowBox[{"charpoly", "/.", 
           RowBox[{"\[Lambda]", "\[Rule]", 
            RowBox[{"1", "+", 
             RowBox[{"\[Delta]\[Lambda]1", "*", "\[Epsilon]"}]}]}]}], "/.", 
          "fitnessDiffs"}], "/.", "weaksel"}], "/.", 
        RowBox[{"\[Mu]", "->", "0"}]}], "/.", "weak\[CapitalOmega]mod"}], "/.", 
      RowBox[{"F", "\[Rule]", 
       RowBox[{"(", 
        RowBox[{"F", "/.", "Fsol0"}], ")"}]}]}], ",", 
     RowBox[{"{", 
      RowBox[{"\[Epsilon]", ",", "0", ",", "1"}], "}"}]}], "]"}], "]"}], 
  ";"}], "\[IndentingNewLine]", 
 RowBox[{"\[Delta]\[Lambda]1solExt", "=", 
  RowBox[{"Flatten", "[", 
   RowBox[{"Factor", "[", 
    RowBox[{"Solve", "[", 
     RowBox[{
      RowBox[{"%", "\[Equal]", "0"}], ",", "\[Delta]\[Lambda]1"}], "]"}], 
    "]"}], "]"}]}]}], "Input",
 CellChangeTimes->{{3.7419553990341682`*^9, 3.741955436473411*^9}, {
   3.7419554822595778`*^9, 3.741955494749844*^9}, {3.741955530954372*^9, 
   3.741955558500575*^9}, {3.741955606721136*^9, 3.7419556293171062`*^9}, 
   3.741955664469604*^9, {3.741955828130251*^9, 3.74195583313288*^9}, 
   3.853588125771883*^9, 3.8552190720874243`*^9, 3.855219105082437*^9, 
   3.8587653097503433`*^9, {3.884671584414542*^9, 3.884671591434066*^9}},
 CellLabel->
  "In[442]:=",ExpressionUUID->"bdb4d399-e5c7-4866-a43b-ca82612d77e8"],

Cell[BoxData[
 RowBox[{"{", 
  RowBox[{"\[Delta]\[Lambda]1", "\[Rule]", 
   RowBox[{"-", 
    FractionBox[
     RowBox[{
      RowBox[{"(", 
       RowBox[{
        RowBox[{"-", "1"}], "+", "c"}], ")"}], " ", 
      RowBox[{"(", 
       RowBox[{
        RowBox[{"-", "\[Delta]\[CapitalOmega]mm"}], "+", 
        RowBox[{"\[Delta]\[CapitalOmega]mm", " ", "\[CapitalOmega]MM"}], "-", 
        
        RowBox[{
        "2", " ", "\[Delta]\[CapitalOmega]Mm", " ", "\[CapitalOmega]MM"}]}], 
       ")"}]}], 
     RowBox[{"2", " ", 
      RowBox[{"(", 
       RowBox[{"1", "+", "\[CapitalOmega]MM"}], ")"}], " ", 
      RowBox[{"(", 
       RowBox[{"1", "-", "c", "+", 
        RowBox[{"c", " ", "\[CapitalOmega]MM"}]}], ")"}]}]]}]}], 
  "}"}]], "Output",
 CellChangeTimes->{{3.7419554130310802`*^9, 3.74195544100296*^9}, 
   3.7419555137197533`*^9, {3.74195558946978*^9, 3.741955630134413*^9}, 
   3.741955665796076*^9, 3.741955835388843*^9, {3.794902027615727*^9, 
   3.79490203603799*^9}, 3.853588154086005*^9, {3.8552191024935904`*^9, 
   3.855219129112651*^9}, 3.855221285500712*^9, 3.858765487842025*^9, 
   3.8625705868340273`*^9, 3.88442474844379*^9, 3.884671684983181*^9},
 CellLabel->
  "Out[443]=",ExpressionUUID->"f653ea52-4cd8-48cb-9559-91d6745d5d3c"]
}, Open  ]],

Cell["\<\
If the modifier increases the outcrossing rate (0<\[Delta]\[CapitalOmega]Mm<\
\[Delta]\[CapitalOmega]mm), then this is always negative because selfing has \
a transmission advantage when c=/=1. The fact that \[Delta]\[Lambda]1 is \
negative can be seen clearly in the following form:\
\>", "Text",
 CellChangeTimes->{{3.7421259542675056`*^9, 3.742126004707827*^9}, {
   3.7421294695896597`*^9, 3.7421295029784937`*^9}, 
   3.8552220502293243`*^9},ExpressionUUID->"35276794-9b82-46e1-a04c-\
415cab771cb3"],

Cell[CellGroupData[{

Cell[BoxData[{
 RowBox[{
  RowBox[{"(", 
   RowBox[{"\[Delta]\[Lambda]1", "/.", "\[Delta]\[Lambda]1solExt"}], ")"}], 
  ";"}], "\[IndentingNewLine]", 
 RowBox[{
  RowBox[{
   RowBox[{
    RowBox[{
     FractionBox[
      RowBox[{"-", 
       RowBox[{"(", 
        RowBox[{"1", "-", "c"}], ")"}], " "}], 
      RowBox[{"2", 
       RowBox[{"(", 
        RowBox[{"1", "-", 
         RowBox[{"c", " ", 
          RowBox[{"(", 
           RowBox[{"1", "-", "\[CapitalOmega]MM"}], ")"}]}]}], ")"}]}]], 
     RowBox[{"(", " ", 
      RowBox[{"\[Delta]\[CapitalOmega]Mm", "+", " ", 
       RowBox[{
        RowBox[{"(", 
         RowBox[{
         "\[Delta]\[CapitalOmega]mm", "-", "\[Delta]\[CapitalOmega]Mm"}], 
         ")"}], " ", "F"}]}], ")"}]}], "-", "%"}], "/.", "Fsol0"}], "//", 
  "Simplify"}]}], "Input",
 CellChangeTimes->{{3.753456998296226*^9, 3.753457164669465*^9}, {
  3.753457220292828*^9, 3.753457222246057*^9}, {3.7534573807061243`*^9, 
  3.753457444246805*^9}, {3.884671616723917*^9, 3.884671633520224*^9}},
 CellLabel->
  "In[446]:=",ExpressionUUID->"94f0e2e2-587c-4931-a7c4-5a6b4ce1f593"],

Cell[BoxData["0"], "Output",
 CellChangeTimes->{{3.7534570310471783`*^9, 3.753457039615844*^9}, {
   3.753457071576146*^9, 3.753457165061393*^9}, 3.75345722256553*^9, 
   3.7534573813931503`*^9, {3.753457415132081*^9, 3.7534574446822968`*^9}, 
   3.8552212995422907`*^9, 3.858765487896819*^9, 3.8625705868799334`*^9, {
   3.884671685019277*^9, 3.88467168505798*^9}},
 CellLabel->
  "Out[447]=",ExpressionUUID->"fe8d7921-5a5f-49d7-b862-404462f6dd9b"]
}, Open  ]],

Cell[CellGroupData[{

Cell[BoxData[{
 RowBox[{"(", " ", 
  RowBox[{"\[Delta]\[CapitalOmega]Mm", "+", " ", 
   RowBox[{
    RowBox[{"(", 
     RowBox[{"\[Delta]\[CapitalOmega]mm", "-", "\[Delta]\[CapitalOmega]Mm"}], 
     ")"}], " ", "F"}]}], ")"}], "\[IndentingNewLine]", 
 RowBox[{
  RowBox[{
   RowBox[{"%", "/.", 
    RowBox[{"\[Delta]\[CapitalOmega]Mm", "->", 
     RowBox[{"\[CapitalOmega]Mm", "-", "\[CapitalOmega]MM"}]}]}], "/.", 
   RowBox[{"\[Delta]\[CapitalOmega]mm", "->", 
    RowBox[{"\[CapitalOmega]mm", "-", "\[CapitalOmega]MM"}]}]}], "//", 
  "Simplify"}], "\[IndentingNewLine]", 
 RowBox[{
  RowBox[{
   RowBox[{
    RowBox[{"(", 
     RowBox[{"1", "-", "F"}], ")"}], 
    RowBox[{"(", 
     RowBox[{"\[CapitalOmega]Mm", "-", "\[CapitalOmega]MM"}], ")"}]}], "+", 
   RowBox[{"F", 
    RowBox[{"(", 
     RowBox[{"\[CapitalOmega]mm", "-", "\[CapitalOmega]MM"}], ")"}]}], "-", 
   "%"}], "//", "Simplify"}]}], "Input",
 CellChangeTimes->{{3.911288214774934*^9, 3.911288217463841*^9}, {
  3.911288257517976*^9, 3.911288335788068*^9}},
 CellLabel->"In[11]:=",ExpressionUUID->"dd325cc5-1664-40be-8378-30d01986ff98"],

Cell[BoxData[
 RowBox[{
  RowBox[{"F", " ", 
   RowBox[{"(", 
    RowBox[{"\[Delta]\[CapitalOmega]mm", "-", "\[Delta]\[CapitalOmega]Mm"}], 
    ")"}]}], "+", "\[Delta]\[CapitalOmega]Mm"}]], "Output",
 CellChangeTimes->{
  3.9112882377463217`*^9, {3.911288301396739*^9, 3.9112883362287703`*^9}},
 CellLabel->"Out[11]=",ExpressionUUID->"61a4db4e-4125-4e3b-81d6-9cea101f0f49"],

Cell[BoxData[
 RowBox[{
  RowBox[{"F", " ", 
   RowBox[{"(", 
    RowBox[{"\[CapitalOmega]mm", "-", "\[CapitalOmega]Mm"}], ")"}]}], "+", 
  "\[CapitalOmega]Mm", "-", "\[CapitalOmega]MM"}]], "Output",
 CellChangeTimes->{
  3.9112882377463217`*^9, {3.911288301396739*^9, 3.911288336230564*^9}},
 CellLabel->"Out[12]=",ExpressionUUID->"5d9a2528-6b57-47f8-9dd3-b5928c8be116"],

Cell[BoxData["0"], "Output",
 CellChangeTimes->{
  3.9112882377463217`*^9, {3.911288301396739*^9, 3.911288336232905*^9}},
 CellLabel->"Out[13]=",ExpressionUUID->"5f417198-3e0f-4440-b0ad-0c95af51cfd9"]
}, Open  ]],

Cell["\<\
We can next assume that c is near 1 and that the modifier is dominant. \
\>", "Text",
 CellChangeTimes->{{3.742131182093152*^9, 3.742131212581272*^9}, {
  3.858765406699918*^9, 3.858765414012259*^9}, {3.8846715494762983`*^9, 
  3.8846715581271*^9}},ExpressionUUID->"ec2fe595-b851-4a66-bbcf-d77b11070850"],

Cell[BoxData[{
 RowBox[{
  RowBox[{"Normal", "[", 
   RowBox[{"Series", "[", "\[IndentingNewLine]", 
    RowBox[{
     RowBox[{"(", 
      RowBox[{
       RowBox[{
        RowBox[{
         RowBox[{
          RowBox[{
           RowBox[{
            RowBox[{
             RowBox[{"charpoly", "/.", 
              RowBox[{"\[Lambda]", "\[Rule]", 
               RowBox[{"1", "+", 
                RowBox[{"\[Delta]\[Lambda]2", "*", 
                 RowBox[{"\[Epsilon]", "^", "2"}]}]}]}]}], 
             "\[IndentingNewLine]", "/.", 
             RowBox[{"c", "->", "1"}]}], "\[IndentingNewLine]", "/.", 
            "fitnessDiffs"}], "\[IndentingNewLine]", "/.", "weaksel"}], 
          "\[IndentingNewLine]", "/.", 
          RowBox[{"\[Mu]", "->", "0"}]}], "\[IndentingNewLine]", "/.", 
         RowBox[{"F", "\[Rule]", 
          RowBox[{
           RowBox[{"(", 
            RowBox[{"F", "/.", "Fsol0"}], ")"}], "+", 
           RowBox[{
            RowBox[{"(", "\[Delta]F", ")"}], "*", "\[Epsilon]"}]}]}]}], 
        "\[IndentingNewLine]", "/.", "weak\[CapitalOmega]mod"}], "/.", 
       RowBox[{
       "\[Delta]\[CapitalOmega]mm", "->", "\[Delta]\[CapitalOmega]Mm"}]}], 
      ")"}], ",", "\[IndentingNewLine]", 
     RowBox[{"{", 
      RowBox[{"\[Epsilon]", ",", "0", ",", "2"}], "}"}]}], "]"}], "]"}], 
  ";"}], "\[IndentingNewLine]", 
 RowBox[{
  RowBox[{"\[Delta]\[Lambda]2solExt", "=", 
   RowBox[{"Flatten", "[", 
    RowBox[{"Solve", "[", 
     RowBox[{
      RowBox[{"%", "\[Equal]", "0"}], ",", "\[Delta]\[Lambda]2"}], "]"}], 
    "]"}]}], ";"}]}], "Input",
 CellChangeTimes->{{3.7419558204899597`*^9, 3.741955868862973*^9}, {
   3.741955911657831*^9, 3.741955948723155*^9}, {3.7421261688498077`*^9, 
   3.742126175239541*^9}, {3.742126462420554*^9, 3.742126465362529*^9}, {
   3.7421290245095663`*^9, 3.742129045069316*^9}, 3.7421293530993843`*^9, {
   3.742130220078993*^9, 3.742130231656402*^9}, {3.742130276433043*^9, 
   3.7421302926105003`*^9}, {3.742130330333646*^9, 3.742130371243924*^9}, {
   3.7421312155683107`*^9, 3.7421312233221416`*^9}, {3.7529292267011423`*^9, 
   3.752929229242319*^9}, {3.7529292712260838`*^9, 3.752929271466989*^9}, {
   3.855221329221408*^9, 3.855221396611978*^9}, {3.858765417523406*^9, 
   3.858765456594174*^9}, {3.862570408589678*^9, 3.862570409365862*^9}, 
   3.8625710976389627`*^9, {3.884671725609311*^9, 3.8846717270826893`*^9}, 
   3.8846718660442142`*^9},
 CellLabel->
  "In[454]:=",ExpressionUUID->"1d899270-74b3-474e-ae42-2f455c3e7c9f"],

Cell["\<\
This is rearranged by first dividing by q(1-q), and then inputting the \
equilibrium solution. \
\>", "Text",
 CellChangeTimes->{{3.742131296081191*^9, 3.742131342556761*^9}, {
  3.884673046652967*^9, 
  3.884673072955222*^9}},ExpressionUUID->"f68ae9b3-02aa-4713-a8c8-\
8c0db44a57ba"],

Cell[CellGroupData[{

Cell[BoxData[
 RowBox[{"\[Delta]\[Lambda]2solExtRearranged", "=", 
  RowBox[{
   RowBox[{"(", 
    RowBox[{
     RowBox[{"Factor", "[", 
      RowBox[{
       RowBox[{"(", 
        RowBox[{"\[Delta]\[Lambda]2", "/.", "\[Delta]\[Lambda]2solExt"}], 
        ")"}], "/", 
       RowBox[{"(", 
        RowBox[{"q", 
         RowBox[{"(", 
          RowBox[{"1", "-", "q"}], ")"}]}], ")"}]}], "]"}], "/.", 
     RowBox[{"qsol", "[", 
      RowBox[{"[", "3", "]"}], "]"}]}], ")"}], "//", "Simplify"}]}]], "Input",\

 CellChangeTimes->{{3.88467177617703*^9, 3.8846717873748827`*^9}, {
  3.884671828131105*^9, 3.884671829100919*^9}, {3.884671904748096*^9, 
  3.88467190872423*^9}, {3.88467235312994*^9, 3.884672396380159*^9}},
 CellLabel->
  "In[458]:=",ExpressionUUID->"216a87e8-d2e7-48cb-9361-fbeaf584e21d"],

Cell[BoxData[
 FractionBox[
  RowBox[{"\[Delta]\[CapitalOmega]Mm", " ", 
   RowBox[{"(", 
    RowBox[{
     RowBox[{
      RowBox[{"-", "2"}], " ", "\[Delta]WAAf"}], "+", 
     RowBox[{"\[Delta]Waaf", " ", 
      RowBox[{"(", 
       RowBox[{
        RowBox[{"-", "2"}], "+", "\[CapitalOmega]MM"}], ")"}]}], "-", 
     RowBox[{"2", " ", "\[Delta]WAaf", " ", 
      RowBox[{"(", 
       RowBox[{
        RowBox[{"-", "2"}], "+", "\[CapitalOmega]MM"}], ")"}]}], "+", 
     RowBox[{"\[Delta]WAAf", " ", "\[CapitalOmega]MM"}], "-", 
     RowBox[{"\[Delta]Waam", " ", "\[CapitalOmega]MM"}], "+", 
     RowBox[{"2", " ", "\[Delta]WAam", " ", "\[CapitalOmega]MM"}], "-", 
     RowBox[{"\[Delta]WAAm", " ", "\[CapitalOmega]MM"}], "+", 
     RowBox[{"\[Delta]Wahet", " ", "\[CapitalOmega]MM"}], "+", 
     RowBox[{"\[Delta]WAhet", " ", "\[CapitalOmega]MM"}], "-", 
     RowBox[{"\[Delta]Wahom", " ", "\[CapitalOmega]MM"}], "-", 
     RowBox[{"\[Delta]WAhom", " ", "\[CapitalOmega]MM"}]}], ")"}]}], 
  SuperscriptBox[
   RowBox[{"(", 
    RowBox[{"1", "+", "\[CapitalOmega]MM"}], ")"}], "2"]]], "Output",
 CellChangeTimes->{3.884671789400715*^9, 3.884671831246966*^9, 
  3.884672203199548*^9, 3.884672707631407*^9},
 CellLabel->
  "Out[458]=",ExpressionUUID->"d803908a-3cf5-41ae-be54-3a59db5a50c3"]
}, Open  ]],

Cell["This can be re-written in terms of the invasion conditions. ", "Text",
 CellChangeTimes->{{3.88467309701917*^9, 
  3.884673109720582*^9}},ExpressionUUID->"1eaa3324-3e35-462f-8874-\
24934d26ead1"],

Cell[CellGroupData[{

Cell[BoxData[{
 RowBox[{
  RowBox[{"q", 
   RowBox[{"(", 
    RowBox[{"1", "-", "q"}], ")"}], "\[Delta]\[Lambda]2solExtRearranged"}], 
  ";"}], "\[IndentingNewLine]", 
 RowBox[{
  RowBox[{
   RowBox[{
    RowBox[{
     RowBox[{"q", 
      RowBox[{"(", 
       RowBox[{"1", "-", "q"}], ")"}], 
      FractionBox["\[Delta]\[CapitalOmega]Mm", 
       RowBox[{
        RowBox[{"(", 
         RowBox[{"1", "+", "\[CapitalOmega]MM"}], ")"}], 
        "\[CapitalOmega]MM"}]], " ", 
      RowBox[{"(", 
       RowBox[{"(", 
        RowBox[{"\[Delta]\[Lambda]0", "+", "\[Delta]\[Lambda]1"}], ")"}], 
       ")"}]}], "/.", 
     RowBox[{"\[Delta]\[Lambda]0", "->", 
      RowBox[{"(", "\[Delta]\[Lambda]1sol0", ")"}]}]}], "/.", 
    RowBox[{"\[Delta]\[Lambda]1", "->", 
     RowBox[{"(", "\[Delta]\[Lambda]1sol1", ")"}]}]}], "//", "Simplify"}], 
  ";"}], "\[IndentingNewLine]", 
 RowBox[{
  RowBox[{"%", "-", "%%"}], "//", "Simplify"}]}], "Input",
 CellChangeTimes->{{3.884673084569084*^9, 3.884673120656691*^9}},
 CellLabel->
  "In[468]:=",ExpressionUUID->"37a3c368-a563-4081-b5ca-5603297540e0"],

Cell[BoxData["0"], "Output",
 CellChangeTimes->{{3.884673090770212*^9, 3.88467312158972*^9}},
 CellLabel->
  "Out[470]=",ExpressionUUID->"410eef4a-7721-4a13-a181-eca6e6cec5d7"]
}, Open  ]]
}, Open  ]],

Cell[CellGroupData[{

Cell["\<\
Modifier evolution with mutation selection balance - weak dominant modifier\
\>", "Subsubsection",
 CellChangeTimes->{{3.519594387498744*^9, 3.5195943887794933`*^9}, {
   3.552400585822096*^9, 3.5524005913040752`*^9}, {3.555439645415423*^9, 
   3.555439657472579*^9}, {3.555439762117467*^9, 3.5554397644443607`*^9}, {
   3.583409205344407*^9, 3.583409219378725*^9}, {3.583535863361376*^9, 
   3.583535863967887*^9}, {3.599229680990951*^9, 3.599229685468439*^9}, 
   3.5992300790535183`*^9, {3.7419566309455843`*^9, 3.7419566369756536`*^9}, 
   3.74196014934651*^9, {3.7419614853491697`*^9, 3.741961485687533*^9}, {
   3.74201952123219*^9, 3.7420195251414347`*^9}, {3.855215743332448*^9, 
   3.855215744592773*^9}, {3.858765149831767*^9, 3.858765150428042*^9}, 
   3.858937323083515*^9, {3.88441474123656*^9, 
   3.884414755806719*^9}},ExpressionUUID->"2443ede8-f326-4842-ada6-\
c8a45e341109"],

Cell[CellGroupData[{

Cell[BoxData[{
 RowBox[{
  RowBox[{"Normal", "[", 
   RowBox[{"Series", "[", 
    RowBox[{
     RowBox[{
      RowBox[{
       RowBox[{
        RowBox[{
         RowBox[{
          RowBox[{"charpoly", "/.", 
           RowBox[{"\[Mu]", "\[Rule]", 
            RowBox[{
             RowBox[{"\[Epsilon]", "^", "3"}], " ", "\[Mu]"}]}]}], "/.", 
          "fitnessDiffs"}], "/.", "weaksel"}], "/.", 
        "weak\[CapitalOmega]mod"}], "/.", 
       RowBox[{"F", "\[Rule]", 
        RowBox[{"(", 
         RowBox[{"F", "/.", "F0solMS"}], ")"}]}]}], "/.", 
      RowBox[{"q", "->", 
       RowBox[{"q2", "*", 
        RowBox[{"\[Epsilon]", "^", "2"}]}]}]}], ",", 
     RowBox[{"{", 
      RowBox[{"\[Epsilon]", ",", "0", ",", "0"}], "}"}]}], "]"}], "]"}], 
  ";"}], "\[IndentingNewLine]", 
 RowBox[{
  RowBox[{"Solve", "[", 
   RowBox[{
    RowBox[{"%", "\[Equal]", "0"}], ",", "\[Lambda]"}], "]"}], "//", 
  "Flatten"}]}], "Input",
 CellChangeTimes->{{3.741955296677973*^9, 3.741955309462701*^9}, {
   3.7419553582673817`*^9, 3.74195538354562*^9}, {3.741955566348441*^9, 
   3.741955577863262*^9}, {3.741960157931432*^9, 3.7419601609312153`*^9}, {
   3.853840154231419*^9, 3.853840170554467*^9}, {3.8538411658151913`*^9, 
   3.853841169184354*^9}, 3.858850342859232*^9, 3.858850378176903*^9, {
   3.858850432528891*^9, 3.858850434022183*^9}, 3.858850721592073*^9, 
   3.858850908271494*^9, {3.8588562319054127`*^9, 3.858856235081379*^9}, 
   3.862570465098514*^9, {3.8842553876608763`*^9, 3.8842554086078663`*^9}, {
   3.884256442670474*^9, 3.884256462041458*^9}, 3.884673140726513*^9},
 CellLabel->
  "In[471]:=",ExpressionUUID->"9294bc04-daee-4fdc-a6ae-fbb4b81f629b"],

Cell[BoxData[
 RowBox[{"{", 
  RowBox[{
   RowBox[{"\[Lambda]", "\[Rule]", "1"}], ",", 
   RowBox[{"\[Lambda]", "\[Rule]", 
    FractionBox[
     RowBox[{"1", "-", "\[CapitalOmega]MM"}], "2"]}], ",", 
   RowBox[{"\[Lambda]", "\[Rule]", 
    FractionBox[
     RowBox[{"1", "-", "\[CapitalOmega]MM"}], "2"]}], ",", 
   RowBox[{"\[Lambda]", "\[Rule]", 
    FractionBox[
     RowBox[{"1", "-", "\[CapitalOmega]MM"}], "2"]}], ",", 
   RowBox[{"\[Lambda]", "\[Rule]", 
    RowBox[{
     RowBox[{"-", 
      FractionBox["1", "2"]}], " ", 
     RowBox[{"(", 
      RowBox[{"1", "-", 
       RowBox[{"2", " ", "r"}], "+", 
       RowBox[{"2", " ", 
        SuperscriptBox["r", "2"]}]}], ")"}], " ", 
     RowBox[{"(", 
      RowBox[{
       RowBox[{"-", "1"}], "+", "\[CapitalOmega]MM"}], ")"}]}]}], ",", 
   RowBox[{"\[Lambda]", "\[Rule]", 
    RowBox[{
     FractionBox["1", "4"], " ", 
     RowBox[{"(", 
      RowBox[{"3", "-", 
       RowBox[{"2", " ", "r"}], "-", "\[CapitalOmega]MM", "-", 
       SqrtBox[
        RowBox[{"1", "+", 
         RowBox[{"4", " ", "r"}], "+", 
         RowBox[{"4", " ", 
          SuperscriptBox["r", "2"]}], "+", 
         RowBox[{"2", " ", "\[CapitalOmega]MM"}], "-", 
         RowBox[{"12", " ", "r", " ", "\[CapitalOmega]MM"}], "+", 
         SuperscriptBox["\[CapitalOmega]MM", "2"]}]]}], ")"}]}]}], ",", 
   RowBox[{"\[Lambda]", "\[Rule]", 
    RowBox[{
     FractionBox["1", "4"], " ", 
     RowBox[{"(", 
      RowBox[{"3", "-", 
       RowBox[{"2", " ", "r"}], "-", "\[CapitalOmega]MM", "+", 
       SqrtBox[
        RowBox[{"1", "+", 
         RowBox[{"4", " ", "r"}], "+", 
         RowBox[{"4", " ", 
          SuperscriptBox["r", "2"]}], "+", 
         RowBox[{"2", " ", "\[CapitalOmega]MM"}], "-", 
         RowBox[{"12", " ", "r", " ", "\[CapitalOmega]MM"}], "+", 
         SuperscriptBox["\[CapitalOmega]MM", "2"]}]]}], ")"}]}]}]}], 
  "}"}]], "Output",
 CellChangeTimes->{
  3.741955301853792*^9, {3.741955375188375*^9, 3.74195538419326*^9}, 
   3.741955579150091*^9, 3.741960164050364*^9, 3.741961957582623*^9, 
   3.742018644212553*^9, 3.7420190488028107`*^9, 3.7949018350413113`*^9, 
   3.794902112483734*^9, 3.853840176544341*^9, 3.853841184137149*^9, 
   3.855054706386497*^9, 3.8581617543186007`*^9, 3.858850366242495*^9, 
   3.858850437275724*^9, 3.85885070116606*^9, 3.858851140901884*^9, 
   3.8588564269663467`*^9, 3.8625716029914303`*^9, 3.872143968296893*^9, 
   3.884243750212852*^9, 3.884255417705503*^9, 3.884255821502225*^9, 
   3.884256607257576*^9, 3.884673217788268*^9},
 CellLabel->
  "Out[472]=",ExpressionUUID->"db75be1c-1e89-4e81-85cd-5e4ff9a2a2d6"]
}, Open  ]],

Cell[CellGroupData[{

Cell[BoxData[{
 RowBox[{
  RowBox[{"Normal", "[", 
   RowBox[{"Series", "[", 
    RowBox[{
     RowBox[{"(", 
      RowBox[{
       RowBox[{
        RowBox[{
         RowBox[{
          RowBox[{
           RowBox[{
            RowBox[{"charpoly", "/.", 
             RowBox[{"\[Lambda]", "\[Rule]", 
              RowBox[{"1", "+", 
               RowBox[{"\[Delta]\[Lambda]1", "*", "\[Epsilon]"}]}]}]}], "/.", 
            
            RowBox[{"\[Mu]", "\[Rule]", 
             RowBox[{
              RowBox[{"\[Epsilon]", "^", "3"}], " ", "\[Mu]"}]}]}], "/.", 
           "fitnessDiffs"}], "/.", "weaksel"}], "/.", 
         "weak\[CapitalOmega]mod"}], "/.", 
        RowBox[{"F", "\[Rule]", 
         RowBox[{
          RowBox[{"(", 
           RowBox[{"F", "/.", "F0solMS"}], ")"}], "+", 
          RowBox[{"\[Delta]F", "*", "\[Epsilon]"}]}]}]}], "/.", 
       RowBox[{"q", "->", 
        RowBox[{"q2", "*", 
         RowBox[{"\[Epsilon]", "^", "2"}]}]}]}], ")"}], ",", 
     RowBox[{"{", 
      RowBox[{"\[Epsilon]", ",", "0", ",", "1"}], "}"}]}], "]"}], "]"}], 
  ";"}], "\[IndentingNewLine]", 
 RowBox[{"\[Delta]\[Lambda]1solExtMS", "=", 
  RowBox[{"Flatten", "[", 
   RowBox[{"Factor", "[", 
    RowBox[{"Solve", "[", 
     RowBox[{
      RowBox[{"%", "\[Equal]", "0"}], ",", "\[Delta]\[Lambda]1"}], "]"}], 
    "]"}], "]"}]}]}], "Input",
 CellChangeTimes->{{3.7419553990341682`*^9, 3.741955436473411*^9}, {
   3.7419554822595778`*^9, 3.741955494749844*^9}, {3.741955530954372*^9, 
   3.741955558500575*^9}, {3.741955606721136*^9, 3.7419556293171062`*^9}, 
   3.741955664469604*^9, {3.741955828130251*^9, 3.74195583313288*^9}, {
   3.741960169812664*^9, 3.741960176752598*^9}, {3.741960952543406*^9, 
   3.741960991690939*^9}, {3.853840199640944*^9, 3.853840233274399*^9}, {
   3.8550547080614357`*^9, 3.855054734819397*^9}, 3.85885038285961*^9, 
   3.85885049574189*^9, 3.858850723588935*^9, 3.8588509130860558`*^9, 
   3.858856241215849*^9, 3.862570470780241*^9, {3.88425541765308*^9, 
   3.884255431025738*^9}, 3.8842564652710133`*^9, 3.8846731712430468`*^9},
 CellLabel->
  "In[483]:=",ExpressionUUID->"a6509eff-e5bb-491b-8ad8-5de2edd3495c"],

Cell[BoxData[
 RowBox[{"{", 
  RowBox[{"\[Delta]\[Lambda]1", "\[Rule]", 
   RowBox[{"-", 
    FractionBox[
     RowBox[{
      RowBox[{"(", 
       RowBox[{
        RowBox[{"-", "1"}], "+", "c"}], ")"}], " ", 
      RowBox[{"(", 
       RowBox[{
        RowBox[{"-", "\[Delta]\[CapitalOmega]mm"}], "+", 
        RowBox[{"\[Delta]\[CapitalOmega]mm", " ", "\[CapitalOmega]MM"}], "-", 
        
        RowBox[{
        "2", " ", "\[Delta]\[CapitalOmega]Mm", " ", "\[CapitalOmega]MM"}]}], 
       ")"}]}], 
     RowBox[{"2", " ", 
      RowBox[{"(", 
       RowBox[{"1", "+", "\[CapitalOmega]MM"}], ")"}], " ", 
      RowBox[{"(", 
       RowBox[{"1", "-", "c", "+", 
        RowBox[{"c", " ", "\[CapitalOmega]MM"}]}], ")"}]}]]}]}], 
  "}"}]], "Output",
 CellChangeTimes->{{3.7419554130310802`*^9, 3.74195544100296*^9}, 
   3.7419555137197533`*^9, {3.74195558946978*^9, 3.741955630134413*^9}, 
   3.741955665796076*^9, 3.741955835388843*^9, 3.7419601821532*^9, 
   3.741961000165745*^9, 3.7419619914583282`*^9, 3.7420186895231256`*^9, 
   3.742019083941658*^9, 3.794901835125217*^9, 3.7949021157710238`*^9, {
   3.8538402231012793`*^9, 3.853840238312233*^9}, {3.855054724524913*^9, 
   3.855054744625925*^9}, 3.858161771623025*^9, 3.858850708333338*^9, 
   3.858851644542472*^9, 3.858856562081077*^9, 3.862571692745226*^9, 
   3.884243833838415*^9, 3.8842554385612097`*^9, 3.8842559010671387`*^9, 
   3.884256740814145*^9, 3.884673405590543*^9, 3.8846735784726753`*^9},
 CellLabel->
  "Out[484]=",ExpressionUUID->"88fd34bd-6cc2-44d5-9946-db2dbde96530"]
}, Open  ]],

Cell["\<\
We will now also assume that c is 1 and that the modifier is dominant\
\>", "Text",
 CellChangeTimes->{{3.8588517193315973`*^9, 3.858851726397337*^9}, {
  3.858851794707718*^9, 3.858851796159417*^9}, {3.8842567886313972`*^9, 
  3.8842568136856537`*^9}},ExpressionUUID->"50bf5623-eff1-4c0f-a25b-\
8848da96fd48"],

Cell[CellGroupData[{

Cell[BoxData[{
 RowBox[{
  RowBox[{"Normal", "[", 
   RowBox[{"Series", "[", 
    RowBox[{
     RowBox[{"(", 
      RowBox[{
       RowBox[{
        RowBox[{
         RowBox[{
          RowBox[{
           RowBox[{
            RowBox[{
             RowBox[{
              RowBox[{"charpoly", "/.", 
               RowBox[{"\[Lambda]", "\[Rule]", 
                RowBox[{"1", "+", 
                 RowBox[{"\[Delta]\[Lambda]2", "*", 
                  RowBox[{"\[Epsilon]", "^", "2"}]}]}]}]}], "/.", 
              RowBox[{"\[Mu]", "\[Rule]", 
               RowBox[{
                RowBox[{"\[Epsilon]", "^", "3"}], " ", "\[Mu]"}]}]}], "/.", 
             "fitnessDiffs"}], "/.", "weaksel"}], "/.", 
           "weak\[CapitalOmega]mod"}], "/.", 
          RowBox[{
          "\[Delta]\[CapitalOmega]mm", "->", "\[Delta]\[CapitalOmega]Mm"}]}], 
         "/.", 
         RowBox[{"F", "\[Rule]", 
          RowBox[{
           RowBox[{"(", 
            RowBox[{"F", "/.", "F0solMS"}], ")"}], "+", 
           RowBox[{"\[Delta]F", "*", "\[Epsilon]"}]}]}]}], "/.", 
        RowBox[{"q", "->", 
         RowBox[{"q2", "*", 
          RowBox[{"\[Epsilon]", "^", "2"}]}]}]}], "/.", 
       RowBox[{"c", "->", "1"}]}], ")"}], ",", 
     RowBox[{"{", 
      RowBox[{"\[Epsilon]", ",", "0", ",", "2"}], "}"}]}], "]"}], "]"}], 
  ";"}], "\[IndentingNewLine]", 
 RowBox[{"\[Delta]\[Lambda]2solExtMS", "=", 
  RowBox[{"Flatten", "[", 
   RowBox[{"Factor", "[", 
    RowBox[{"Solve", "[", 
     RowBox[{
      RowBox[{"%", "\[Equal]", "0"}], ",", "\[Delta]\[Lambda]2"}], "]"}], 
    "]"}], "]"}]}]}], "Input",
 CellChangeTimes->{{3.7419558204899597`*^9, 3.741955868862973*^9}, {
   3.741955911657831*^9, 3.741955948723155*^9}, {3.7419601896107817`*^9, 
   3.741960197958736*^9}, {3.741961016983317*^9, 3.741961020322303*^9}, 
   3.7419611229177227`*^9, {3.7420192153163652`*^9, 3.7420192158971853`*^9}, {
   3.855054746327972*^9, 3.855054843927473*^9}, 3.8550549543943777`*^9, {
   3.8550552734916563`*^9, 3.855055276832035*^9}, {3.855055346942864*^9, 
   3.855055353501211*^9}, {3.858851707299048*^9, 3.858851712983213*^9}, {
   3.858851753140739*^9, 3.8588517904933*^9}, 3.85885624509691*^9, 
   3.862570480230125*^9, 3.86257111429851*^9, {3.8842568232889233`*^9, 
   3.884256845007677*^9}, 3.8846731862618113`*^9},
 CellLabel->
  "In[485]:=",ExpressionUUID->"89720554-a49d-4ffc-853b-1f49ce486ee4"],

Cell[BoxData[
 RowBox[{"{", 
  RowBox[{"\[Delta]\[Lambda]2", "\[Rule]", "0"}], "}"}]], "Output",
 CellChangeTimes->{3.7419558459246807`*^9, 3.7419559387318687`*^9, 
  3.741956010345785*^9, 3.741956077067168*^9, 3.741960252862776*^9, 
  3.741961038133861*^9, 3.741961138288475*^9, 3.741962040350561*^9, 
  3.742019135398513*^9, 3.742019251940195*^9, 3.794901835138084*^9, 
  3.794902117303322*^9, 3.8550548743163223`*^9, 3.8550553871706257`*^9, 
  3.8588533636710587`*^9, 3.858856763708025*^9, 3.862571777410927*^9, 
  3.8842438974082327`*^9, 3.884256842605424*^9, 3.884256936402576*^9, 
  3.8846736543242397`*^9},
 CellLabel->
  "Out[486]=",ExpressionUUID->"471fdb8f-3067-402b-987e-9941fede9c96"]
}, Open  ]],

Cell[CellGroupData[{

Cell[BoxData[{
 RowBox[{
  RowBox[{"Normal", "[", 
   RowBox[{"Series", "[", 
    RowBox[{
     RowBox[{"(", 
      RowBox[{
       RowBox[{
        RowBox[{
         RowBox[{
          RowBox[{
           RowBox[{
            RowBox[{
             RowBox[{
              RowBox[{"charpoly", "/.", 
               RowBox[{"\[Lambda]", "\[Rule]", 
                RowBox[{"1", "+", 
                 RowBox[{"\[Delta]\[Lambda]3", "*", 
                  RowBox[{"\[Epsilon]", "^", "3"}]}]}]}]}], "/.", 
              RowBox[{"\[Mu]", "\[Rule]", 
               RowBox[{
                RowBox[{"\[Epsilon]", "^", "3"}], " ", "\[Mu]"}]}]}], "/.", 
             "fitnessDiffs"}], "/.", "weaksel"}], "/.", 
           "weak\[CapitalOmega]mod"}], "/.", 
          RowBox[{
          "\[Delta]\[CapitalOmega]mm", "->", "\[Delta]\[CapitalOmega]Mm"}]}], 
         "/.", 
         RowBox[{"F", "\[Rule]", 
          RowBox[{
           RowBox[{"(", 
            RowBox[{"F", "/.", "F0solMS"}], ")"}], "+", 
           RowBox[{"\[Delta]F", "*", "\[Epsilon]"}]}]}]}], "/.", 
        RowBox[{"q", "->", 
         RowBox[{"q2", "*", 
          RowBox[{"\[Epsilon]", "^", "2"}]}]}]}], "/.", 
       RowBox[{"c", "->", "1"}]}], ")"}], ",", 
     RowBox[{"{", 
      RowBox[{"\[Epsilon]", ",", "0", ",", "3"}], "}"}]}], "]"}], "]"}], 
  ";"}], "\[IndentingNewLine]", 
 RowBox[{"\[Delta]\[Lambda]3solExtMS", "=", 
  RowBox[{"Flatten", "[", 
   RowBox[{"Factor", "[", 
    RowBox[{"Solve", "[", 
     RowBox[{
      RowBox[{"%", "\[Equal]", "0"}], ",", "\[Delta]\[Lambda]3"}], "]"}], 
    "]"}], "]"}]}]}], "Input",
 CellChangeTimes->{{3.7419558204899597`*^9, 3.741955868862973*^9}, {
   3.741955911657831*^9, 3.741955948723155*^9}, {3.7419601896107817`*^9, 
   3.741960197958736*^9}, {3.741961016983317*^9, 3.741961020322303*^9}, 
   3.7419611229177227`*^9, {3.7420192153163652`*^9, 3.7420192158971853`*^9}, {
   3.855054746327972*^9, 3.855054843927473*^9}, 3.8550549543943777`*^9, {
   3.8550552734916563`*^9, 3.855055276832035*^9}, {3.855055346942864*^9, 
   3.855055353501211*^9}, {3.858851707299048*^9, 3.858851712983213*^9}, {
   3.858851753140739*^9, 3.8588517904933*^9}, 3.85885624509691*^9, {
   3.858868299633689*^9, 3.8588683175235577`*^9}, {3.8589330372587023`*^9, 
   3.858933037377315*^9}, 3.8625705132943707`*^9, 3.862571144876162*^9, {
   3.884256857006178*^9, 3.884256879156781*^9}, 3.884257474755496*^9, 
   3.884673193270968*^9},
 CellLabel->
  "In[487]:=",ExpressionUUID->"002af666-25c0-45be-855b-e6a4de35e14b"],

Cell[BoxData[
 RowBox[{"{", 
  RowBox[{"\[Delta]\[Lambda]3", "\[Rule]", "0"}], "}"}]], "Output",
 CellChangeTimes->{3.7419558459246807`*^9, 3.7419559387318687`*^9, 
  3.741956010345785*^9, 3.741956077067168*^9, 3.741960252862776*^9, 
  3.741961038133861*^9, 3.741961138288475*^9, 3.741962040350561*^9, 
  3.742019135398513*^9, 3.742019251940195*^9, 3.794901835138084*^9, 
  3.794902117303322*^9, 3.8550548743163223`*^9, 3.8550553871706257`*^9, 
  3.8588533636710587`*^9, 3.858856763708025*^9, 3.858868550745625*^9, 
  3.8589334797309923`*^9, 3.862571977907392*^9, 3.884243969237761*^9, 
  3.8842571120919857`*^9, 3.884257645806485*^9, 3.8846737548747387`*^9},
 CellLabel->
  "Out[488]=",ExpressionUUID->"bf11100c-3178-4f49-bfdb-180f68d11e41"]
}, Open  ]],

Cell[CellGroupData[{

Cell[BoxData[{
 RowBox[{
  RowBox[{"Normal", "[", 
   RowBox[{"Series", "[", 
    RowBox[{
     RowBox[{"(", 
      RowBox[{
       RowBox[{
        RowBox[{
         RowBox[{
          RowBox[{
           RowBox[{
            RowBox[{
             RowBox[{
              RowBox[{"charpoly", "/.", 
               RowBox[{"\[Lambda]", "\[Rule]", 
                RowBox[{"1", "+", 
                 RowBox[{"\[Delta]\[Lambda]4", "*", 
                  RowBox[{"\[Epsilon]", "^", "4"}]}]}]}]}], "/.", 
              RowBox[{"\[Mu]", "\[Rule]", 
               RowBox[{
                RowBox[{"\[Epsilon]", "^", "3"}], " ", "\[Mu]"}]}]}], "/.", 
             "fitnessDiffs"}], "/.", "weaksel"}], "/.", 
           "weak\[CapitalOmega]mod"}], "/.", 
          RowBox[{
          "\[Delta]\[CapitalOmega]mm", "->", "\[Delta]\[CapitalOmega]Mm"}]}], 
         "/.", 
         RowBox[{"F", "\[Rule]", 
          RowBox[{
           RowBox[{"(", 
            RowBox[{"F", "/.", "F0solMS"}], ")"}], "+", 
           RowBox[{"\[Delta]F", "*", "\[Epsilon]"}]}]}]}], "/.", 
        RowBox[{"q", "->", 
         RowBox[{"q2", "*", 
          RowBox[{"\[Epsilon]", "^", "2"}]}]}]}], "/.", 
       RowBox[{"c", "->", "1"}]}], ")"}], ",", 
     RowBox[{"{", 
      RowBox[{"\[Epsilon]", ",", "0", ",", "4"}], "}"}]}], "]"}], "]"}], 
  ";"}], "\[IndentingNewLine]", 
 RowBox[{"\[Delta]\[Lambda]4solExtMS", "=", 
  RowBox[{"Simplify", "[", 
   RowBox[{
    RowBox[{"Flatten", "[", 
     RowBox[{"Factor", "[", 
      RowBox[{"Solve", "[", 
       RowBox[{
        RowBox[{"%", "\[Equal]", "0"}], ",", "\[Delta]\[Lambda]4"}], "]"}], 
      "]"}], "]"}], "/.", "qsolMS"}], "]"}]}]}], "Input",
 CellChangeTimes->{{3.88425746952314*^9, 3.884257496890232*^9}, 
   3.884673208064712*^9, {3.8846734622735167`*^9, 3.88467346525502*^9}},
 CellLabel->
  "In[489]:=",ExpressionUUID->"c74f6e90-c720-4be8-903d-2ce8e1114d41"],

Cell[BoxData[
 RowBox[{"{", 
  RowBox[{"\[Delta]\[Lambda]4", "\[Rule]", 
   RowBox[{"-", 
    RowBox[{"(", 
     RowBox[{
      RowBox[{"(", 
       RowBox[{"2", " ", "\[Delta]\[CapitalOmega]Mm", " ", "\[Mu]", " ", 
        RowBox[{"(", 
         RowBox[{
          RowBox[{
           RowBox[{"-", "2"}], " ", "\[Delta]WAAf"}], "+", 
          RowBox[{"\[Delta]Waaf", " ", 
           RowBox[{"(", 
            RowBox[{
             RowBox[{"-", "2"}], "+", "\[CapitalOmega]MM"}], ")"}]}], "-", 
          RowBox[{"2", " ", "\[Delta]WAaf", " ", 
           RowBox[{"(", 
            RowBox[{
             RowBox[{"-", "2"}], "+", "\[CapitalOmega]MM"}], ")"}]}], "+", 
          RowBox[{"\[Delta]WAAf", " ", "\[CapitalOmega]MM"}], "-", 
          RowBox[{"\[Delta]Waam", " ", "\[CapitalOmega]MM"}], "+", 
          RowBox[{"2", " ", "\[Delta]WAam", " ", "\[CapitalOmega]MM"}], "-", 
          RowBox[{"\[Delta]WAAm", " ", "\[CapitalOmega]MM"}], "+", 
          RowBox[{"\[Delta]Wahet", " ", "\[CapitalOmega]MM"}], "+", 
          RowBox[{"\[Delta]WAhet", " ", "\[CapitalOmega]MM"}], "-", 
          RowBox[{"\[Delta]Wahom", " ", "\[CapitalOmega]MM"}], "-", 
          RowBox[{"\[Delta]WAhom", " ", "\[CapitalOmega]MM"}]}], ")"}]}], 
       ")"}], "/", 
      RowBox[{"(", 
       RowBox[{
        RowBox[{"(", 
         RowBox[{"1", "+", "\[CapitalOmega]MM"}], ")"}], " ", 
        RowBox[{"(", 
         RowBox[{
          RowBox[{
           RowBox[{"-", "\[CapitalOmega]MM"}], " ", 
           RowBox[{"(", 
            RowBox[{
            "\[Delta]WAAm", "-", "\[Delta]Wahet", "+", "\[Delta]WAhet", "-", 
             "\[Delta]Wahom", "+", "\[Delta]WAhom", "+", 
             RowBox[{"2", " ", "\[Delta]WAaf", " ", 
              RowBox[{"(", 
               RowBox[{
                RowBox[{"-", "2"}], "+", "\[CapitalOmega]MM"}], ")"}]}], "+", 
             
             RowBox[{"\[Delta]Waam", " ", 
              RowBox[{"(", 
               RowBox[{
                RowBox[{"-", "1"}], "+", "\[CapitalOmega]MM"}], ")"}]}], "-", 
             
             RowBox[{"2", " ", "\[Delta]WAam", " ", "\[CapitalOmega]MM"}], 
             "+", 
             RowBox[{"\[Delta]WAAm", " ", "\[CapitalOmega]MM"}], "-", 
             RowBox[{"\[Delta]Wahet", " ", "\[CapitalOmega]MM"}], "-", 
             RowBox[{"\[Delta]WAhet", " ", "\[CapitalOmega]MM"}], "+", 
             RowBox[{"\[Delta]Wahom", " ", "\[CapitalOmega]MM"}], "+", 
             RowBox[{"\[Delta]WAhom", " ", "\[CapitalOmega]MM"}]}], ")"}]}], 
          "+", 
          RowBox[{"\[Delta]Waaf", " ", 
           RowBox[{"(", 
            RowBox[{"2", "-", 
             RowBox[{"3", " ", "\[CapitalOmega]MM"}], "+", 
             SuperscriptBox["\[CapitalOmega]MM", "2"]}], ")"}]}], "+", 
          RowBox[{"\[Delta]WAAf", " ", 
           RowBox[{"(", 
            RowBox[{
             RowBox[{"-", "2"}], "-", "\[CapitalOmega]MM", "+", 
             SuperscriptBox["\[CapitalOmega]MM", "2"]}], ")"}]}]}], ")"}]}], 
       ")"}]}], ")"}]}]}], "}"}]], "Output",
 CellChangeTimes->{3.884257989895423*^9, 3.8846739272266912`*^9},
 CellLabel->
  "Out[490]=",ExpressionUUID->"0a3b89b4-e189-424f-a54a-d4144e9f70b8"]
}, Open  ]],

Cell["This is re-written in terms of the invasion conditions", "Text",
 CellChangeTimes->{{3.8846735189465837`*^9, 
  3.884673534055223*^9}},ExpressionUUID->"63d01185-52cd-402a-9cc4-\
791899b67a68"],

Cell[CellGroupData[{

Cell[BoxData[{
 RowBox[{
  RowBox[{"Factor", "[", 
   RowBox[{"\[Delta]\[Lambda]4", "/.", "\[Delta]\[Lambda]4solExtMS"}], "]"}], 
  ";"}], "\[IndentingNewLine]", 
 RowBox[{
  RowBox[{
   RowBox[{"%", "*", 
    RowBox[{"q", "/", 
     RowBox[{"(", 
      RowBox[{"q2", "/.", "qsolMS"}], ")"}]}]}], "//", "Factor"}], 
  ";"}], "\[IndentingNewLine]", 
 RowBox[{
  RowBox[{
   RowBox[{
    RowBox[{
     RowBox[{
      FractionBox[
       RowBox[{"\[Delta]\[CapitalOmega]Mm", " ", "q"}], 
       RowBox[{
        RowBox[{"(", 
         RowBox[{"1", "+", "\[CapitalOmega]MM"}], ")"}], 
        "\[CapitalOmega]MM"}]], " ", 
      RowBox[{"(", 
       RowBox[{"(", 
        RowBox[{"\[Delta]\[Lambda]0", "+", "\[Delta]\[Lambda]1"}], ")"}], 
       ")"}]}], "/.", 
     RowBox[{"\[Delta]\[Lambda]0", "->", 
      RowBox[{"(", "\[Delta]\[Lambda]1sol0", ")"}]}]}], "/.", 
    RowBox[{"\[Delta]\[Lambda]1", "->", 
     RowBox[{"(", "\[Delta]\[Lambda]1sol1", ")"}]}]}], "//", "Simplify"}], 
  ";"}], "\[IndentingNewLine]", 
 RowBox[{
  RowBox[{"%", "-", "%%"}], "//", "Simplify"}]}], "Input",
 CellChangeTimes->{{3.858935133180009*^9, 3.85893517931326*^9}, {
   3.858935257004311*^9, 3.858935266680387*^9}, {3.85893548339622*^9, 
   3.858935486771082*^9}, {3.8589364982668552`*^9, 3.85893650344003*^9}, 
   3.8625711763080797`*^9, {3.884258068895708*^9, 3.8842581377758102`*^9}, 
   3.884673499315876*^9, 3.8846777820539923`*^9, {3.8846780104251213`*^9, 
   3.8846780285489388`*^9}},
 CellLabel->
  "In[522]:=",ExpressionUUID->"b55ee884-153d-48df-9525-d90bd6e0f7b2"],

Cell[BoxData["0"], "Output",
 CellChangeTimes->{{3.858935129750103*^9, 3.858935179845038*^9}, {
   3.858935258064439*^9, 3.858935267527671*^9}, 3.8589354876070757`*^9, 
   3.8589365058222523`*^9, 3.862571978353601*^9, 3.862579115630732*^9, 
   3.87319305848977*^9, 3.884243971810102*^9, {3.884258075577718*^9, 
   3.88425813816234*^9}, 3.884673439575719*^9, {3.884677777786064*^9, 
   3.884677782567155*^9}, {3.8846780106863327`*^9, 3.884678028869104*^9}},
 CellLabel->
  "Out[525]=",ExpressionUUID->"04f9bbb1-f8e7-4f01-9260-f8bf26929cd3"]
}, Open  ]]
}, Open  ]],

Cell[CellGroupData[{

Cell["Modifier growth rates in terms of inbreeding depression", \
"Subsubsection",
 CellChangeTimes->{{3.8846785124252653`*^9, 3.884678522327354*^9}, {
  3.88469298249084*^9, 
  3.8846930067897778`*^9}},ExpressionUUID->"86d5d4c2-6a01-4181-adba-\
696bf83d0aef"],

Cell["\<\
The modifier growth rate with c=1 and weak dominant modifiers with balancing \
selection and mutation-selection balance, respectively, are \
\>", "Text",
 CellChangeTimes->{{3.884691322726321*^9, 
  3.884691397650638*^9}},ExpressionUUID->"7f9804bc-397e-4716-9f2a-\
3a87a3ef9dfa"],

Cell[BoxData[{
 RowBox[{
  RowBox[{"eigenBS", "=", 
   RowBox[{
    RowBox[{
     RowBox[{"q", 
      RowBox[{"(", 
       RowBox[{"1", "-", "q"}], ")"}], 
      FractionBox["\[Delta]\[CapitalOmega]Mm", 
       RowBox[{
        RowBox[{"(", 
         RowBox[{"1", "+", "\[CapitalOmega]MM"}], ")"}], 
        "\[CapitalOmega]MM"}]], " ", 
      RowBox[{"(", 
       RowBox[{"(", 
        RowBox[{"\[Delta]\[Lambda]0", "+", "\[Delta]\[Lambda]1"}], ")"}], 
       ")"}]}], "/.", 
     RowBox[{"\[Delta]\[Lambda]0", "->", 
      RowBox[{"(", "\[Delta]\[Lambda]1sol0", ")"}]}]}], "/.", 
    RowBox[{"\[Delta]\[Lambda]1", "->", 
     RowBox[{"(", "\[Delta]\[Lambda]1sol1", ")"}]}]}]}], 
  ";"}], "\[IndentingNewLine]", 
 RowBox[{
  RowBox[{"eigenMS", "=", 
   RowBox[{
    RowBox[{
     RowBox[{"q", 
      FractionBox["\[Delta]\[CapitalOmega]Mm", 
       RowBox[{
        RowBox[{"(", 
         RowBox[{"1", "+", "\[CapitalOmega]MM"}], ")"}], 
        "\[CapitalOmega]MM"}]], " ", 
      RowBox[{"(", 
       RowBox[{"(", 
        RowBox[{"\[Delta]\[Lambda]0", "+", "\[Delta]\[Lambda]1"}], ")"}], 
       ")"}]}], "/.", 
     RowBox[{"\[Delta]\[Lambda]0", "->", 
      RowBox[{"(", "\[Delta]\[Lambda]1sol0", ")"}]}]}], "/.", 
    RowBox[{"\[Delta]\[Lambda]1", "->", 
     RowBox[{"(", "\[Delta]\[Lambda]1sol1", ")"}]}]}]}], ";"}]}], "Input",
 CellChangeTimes->{{3.884691332300415*^9, 3.884691337374571*^9}, {
  3.884691399182516*^9, 3.884691422222013*^9}},
 CellLabel->
  "In[999]:=",ExpressionUUID->"1e6c9731-f4a4-4e5b-aef4-295b312de475"],

Cell["\<\
When there are no sex differences in selection and haploid expression, these \
can be re-written according to the standard inbreeding depression calculated \
in Charlesworth and Charlesworth (1992). \
\>", "Text",
 CellChangeTimes->{{3.884691438161892*^9, 
  3.884691485570055*^9}},ExpressionUUID->"55381865-2dea-4e5a-b74f-\
ab1a0ecf5148"],

Cell[BoxData[{
 RowBox[{
  RowBox[{"haploidExpression", "=", 
   RowBox[{"{", "\[IndentingNewLine]", 
    RowBox[{
     RowBox[{"\[Delta]WAhom", "->", "\[Delta]WA"}], ",", 
     "\[IndentingNewLine]", 
     RowBox[{"\[Delta]WAhet", "->", "\[Delta]WA"}], ",", 
     "\[IndentingNewLine]", 
     RowBox[{"\[Delta]Wahet", "->", "\[Delta]Wa"}], ",", 
     "\[IndentingNewLine]", 
     RowBox[{"\[Delta]Wahom", "->", "\[Delta]Wa"}]}], "}"}]}], 
  ";"}], "\[IndentingNewLine]", 
 RowBox[{
  RowBox[{"IBD", "=", 
   RowBox[{"1", "-", 
    FractionBox["wbars", "wbaro"]}]}], ";"}]}], "Input",
 CellChangeTimes->{{3.8846915948311377`*^9, 3.884691630490817*^9}, {
  3.884691874969718*^9, 3.8846918752208652`*^9}},
 CellLabel->
  "In[1081]:=",ExpressionUUID->"cb98e853-3f3c-4568-ad98-f07c26810391"],

Cell["\<\
Here, we take the leading order approximation of inbreeding depression \
according to our weak selection and mutation assumptions, then show that \
eigenMS and eigenBS are equivalent to \[Delta]\[CapitalOmega]Mm(1+F)IBD. \
\>", "Text",
 CellChangeTimes->{{3.884691771769184*^9, 3.884691857520439*^9}, {
  3.8846927783829412`*^9, 
  3.884692779133815*^9}},ExpressionUUID->"2169a670-db6c-49b3-95b3-\
abb55885a32f"],

Cell[CellGroupData[{

Cell[BoxData[{
 RowBox[{
  RowBox[{
   RowBox[{
    RowBox[{"Normal", "[", 
     RowBox[{"Series", "[", 
      RowBox[{
       RowBox[{
        RowBox[{
         RowBox[{
          RowBox[{
           RowBox[{"IBD", "/.", "fitnessDiffs"}], "/.", "weaksel"}], "/.", 
          RowBox[{"q1", "->", 
           FractionBox[
            RowBox[{" ", 
             RowBox[{"\[Mu]", " ", "*", 
              RowBox[{"\[Epsilon]", "^", "3"}]}]}], 
            RowBox[{
             RowBox[{"-", "\[Delta]\[Lambda]1sol0"}], "*", 
             "\[Epsilon]"}]]}]}], "/.", "noSexDiff"}], "/.", 
        RowBox[{"k", "->", "1"}]}], ",", 
       RowBox[{"{", 
        RowBox[{"\[Epsilon]", ",", "0", ",", "3"}], "}"}]}], "]"}], "]"}], "/.", 
    RowBox[{"\[Epsilon]", "->", "1"}]}], "//", "Simplify"}], 
  ";"}], "\[IndentingNewLine]", 
 RowBox[{
  RowBox[{
   RowBox[{
    RowBox[{
     RowBox[{
      RowBox[{
       RowBox[{
        RowBox[{
         RowBox[{"\[Delta]\[CapitalOmega]Mm", 
          RowBox[{"(", 
           RowBox[{"1", "+", "F"}], ")"}], "\[Delta]"}], "/.", 
         RowBox[{"\[Delta]", "->", "%"}]}], "/.", 
        RowBox[{"q", "->", 
         RowBox[{"(", 
          RowBox[{"q2", "/.", "qsolMS"}], ")"}]}]}], "/.", "noSexDiff"}], "/.",
       "haploidExpression"}], "/.", "Fsol0"}], "/.", 
    RowBox[{"l", "->", "1"}]}], "//", "Simplify"}], 
  ";"}], "\[IndentingNewLine]", 
 RowBox[{
  RowBox[{
   RowBox[{
    RowBox[{
     RowBox[{"eigenMS", "-", "%"}], "/.", 
     RowBox[{"q", "->", 
      RowBox[{"(", 
       RowBox[{"q2", "/.", "qsolMS"}], ")"}]}]}], "/.", "noSexDiff"}], "/.", 
   "haploidExpression"}], "//", "Simplify"}]}], "Input",
 CellChangeTimes->{{3.884666824286653*^9, 3.8846668736563263`*^9}, {
   3.884667218336399*^9, 3.884667220089917*^9}, {3.884682112050514*^9, 
   3.884682263899856*^9}, 3.884683847790621*^9, {3.884684938493703*^9, 
   3.8846849471700974`*^9}, 3.8846850258512707`*^9, 3.88468507308812*^9, {
   3.8846871981141253`*^9, 3.8846872629053793`*^9}, {3.884691084875577*^9, 
   3.884691100144904*^9}, {3.8846912075171623`*^9, 3.884691240324429*^9}, {
   3.88469149652915*^9, 3.884691505013451*^9}, {3.8846915477057743`*^9, 
   3.884691590838737*^9}, {3.88469163335213*^9, 3.884691765566793*^9}, {
   3.8846918487025537`*^9, 3.884691873856134*^9}, {3.8846919365295563`*^9, 
   3.884691943391954*^9}, {3.8846926173276243`*^9, 3.8846926218112583`*^9}},
 CellLabel->
  "In[1216]:=",ExpressionUUID->"d5681364-4e3d-4a47-991f-8ab2a854acf6"],

Cell[BoxData["0"], "Output",
 CellChangeTimes->{{3.8846821277128973`*^9, 3.884682141458014*^9}, {
   3.8846821815262327`*^9, 3.8846822645120897`*^9}, 3.884683848263855*^9, {
   3.884684917166122*^9, 3.884684947596397*^9}, {3.884685023352146*^9, 
   3.8846850260791407`*^9}, 3.8846850733090754`*^9, {3.884687175772423*^9, 
   3.884687263350327*^9}, {3.884691088671627*^9, 3.884691091260702*^9}, {
   3.884691202129333*^9, 3.884691240608902*^9}, 3.884691285731114*^9, 
   3.884691515065139*^9, {3.8846915694853277`*^9, 3.8846915858561487`*^9}, {
   3.8846916337687883`*^9, 3.884691664632017*^9}, {3.884691698598234*^9, 
   3.884691766001843*^9}, 3.884691852783519*^9, {3.8846919390890427`*^9, 
   3.884691943675185*^9}, 3.884692622146722*^9},
 CellLabel->
  "Out[1218]=",ExpressionUUID->"aa794f1b-7c4d-400a-a73d-479043b7f124"]
}, Open  ]],

Cell[CellGroupData[{

Cell[BoxData[{
 RowBox[{
  RowBox[{
   RowBox[{
    RowBox[{
     RowBox[{
      RowBox[{"Normal", "[", 
       RowBox[{"Series", "[", 
        RowBox[{
         RowBox[{
          RowBox[{
           RowBox[{"IBD", "/.", "fitnessDiffs"}], "/.", "noSexDiff"}], "/.", 
          "weaksel"}], ",", 
         RowBox[{"{", 
          RowBox[{"\[Epsilon]", ",", "0", ",", "1"}], "}"}]}], "]"}], "]"}], "/.", 
      RowBox[{"k", "->", "1"}]}], "/.", 
     RowBox[{"\[Epsilon]", "->", "1"}]}], "/.", 
    RowBox[{"q1", "->", "q"}]}], "//", "Simplify"}], 
  ";"}], "\[IndentingNewLine]", 
 RowBox[{
  RowBox[{
   RowBox[{
    RowBox[{
     RowBox[{
      RowBox[{
       RowBox[{
        RowBox[{"\[Delta]\[CapitalOmega]Mm", 
         RowBox[{"(", 
          RowBox[{"1", "+", "F"}], ")"}], "\[Delta]"}], "/.", 
        RowBox[{"\[Delta]", "->", "%"}]}], "/.", "noSexDiff"}], "/.", 
      "haploidExpression"}], "/.", "Fsol0"}], "/.", 
    RowBox[{"l", "->", "1"}]}], "//", "Simplify"}], 
  ";"}], "\[IndentingNewLine]", 
 RowBox[{
  RowBox[{
   RowBox[{
    RowBox[{"eigenBS", "-", "%"}], "/.", "noSexDiff"}], "/.", 
   "haploidExpression"}], "//", "Simplify"}]}], "Input",
 CellChangeTimes->{{3.8846925172907133`*^9, 3.8846926139370327`*^9}},
 CellLabel->
  "In[1213]:=",ExpressionUUID->"106f22af-13f9-4471-a255-ae3d01c946ff"],

Cell[BoxData["0"], "Output",
 CellChangeTimes->{{3.884692547795829*^9, 3.8846926142496557`*^9}},
 CellLabel->
  "Out[1215]=",ExpressionUUID->"fb896a69-c36d-4d12-a2eb-caaf30b116a7"]
}, Open  ]],

Cell["This is also re-written in the following terms. ", "Text",
 CellChangeTimes->{{3.884751421213275*^9, 3.884751438990086*^9}, {
  3.884751579403564*^9, 
  3.884751586128804*^9}},ExpressionUUID->"29a3e188-0103-46a7-a047-\
a24549594b2c"],

Cell[CellGroupData[{

Cell[BoxData[{
 RowBox[{
  RowBox[{
   RowBox[{
    RowBox[{
     RowBox[{
      RowBox[{
       RowBox[{"Normal", "[", 
        RowBox[{"Series", "[", 
         RowBox[{
          RowBox[{
           RowBox[{
            RowBox[{
             RowBox[{"IBD", "/.", "fitnessDiffs"}], "/.", "weaksel"}], "/.", 
            RowBox[{"q1", "->", 
             FractionBox[
              RowBox[{" ", 
               RowBox[{"\[Mu]", " ", "*", 
                RowBox[{"\[Epsilon]", "^", "3"}]}]}], 
              RowBox[{
               RowBox[{"-", "\[Delta]\[Lambda]1sol0"}], "*", 
               "\[Epsilon]"}]]}]}], "/.", "noSexDiff"}], ",", 
          RowBox[{"{", 
           RowBox[{"\[Epsilon]", ",", "0", ",", "3"}], "}"}]}], "]"}], "]"}], 
       "/.", 
       RowBox[{"k", "->", "1"}]}], "/.", 
      RowBox[{"l", "->", "1"}]}], "/.", 
     RowBox[{"\[Epsilon]", "->", "1"}]}], "/.", "haploidExpression"}], "//", 
   "Simplify"}], ";"}], "\[IndentingNewLine]", 
 RowBox[{
  RowBox[{
   RowBox[{
    RowBox[{
     RowBox[{
      RowBox[{
       RowBox[{"q2", "*", 
        RowBox[{"(", 
         RowBox[{"-", "sbar\[Delta]\[Mu]"}], ")"}]}], "/.", "qsolMS"}], "/.", 
      "noSexDiff"}], "/.", "haploidExpression"}], "/.", 
    RowBox[{"sbar\[Delta]\[Mu]", "->", 
     RowBox[{
      FractionBox[
       RowBox[{"(", 
        RowBox[{"1", "+", "F"}], ")"}], "2"], 
      RowBox[{"(", 
       RowBox[{"\[Delta]WAA", "+", "\[Delta]Waa", "-", 
        RowBox[{"2", "\[Delta]WAa"}]}], ")"}]}]}]}], "//", "Simplify"}], 
  ";"}], "\[IndentingNewLine]", 
 RowBox[{
  RowBox[{
   RowBox[{"%", "-", "%%"}], "//", "Simplify"}],
[truncated: 48,491 more chars]
