# Supplementary material for: Gametic selection favours polyandry and selfing
Source: PLoS Genet. 2024 Feb 16;20(2):e1010660. doi: 10.1371/journal.pgen.1010660 (PMC10903963; doi:10.1371/journal.pgen.1010660)
Supplement: S3 File — Scripts to perform multilocus simulations using SLiM software v4.01. (ZIP) [file pgen.1010660.s003.zip]

Archive with 8 entries (7 files):
- S2_File_SLiM/
- __MACOSX/._S2_File_SLiM
- S2_File_SLiM/Fig2a_simulations.slim
- __MACOSX/S2_File_SLiM/._Fig2a_simulations.slim
- S2_File_SLiM/Fig2b_simulations.slim
- __MACOSX/S2_File_SLiM/._Fig2b_simulations.slim
- S2_File_SLiM/Fig4_simulations.slim
- __MACOSX/S2_File_SLiM/._Fig4_simulations.slim
