# Supplementary material for: Gametic selection favours polyandry and selfing
Source: PLoS Genet. 2024 Feb 16;20(2):e1010660. doi: 10.1371/journal.pgen.1010660 (PMC10903963; doi:10.1371/journal.pgen.1010660)
Supplement: S3 File — Scripts to perform multilocus simulations using SLiM software v4.01. (ZIP) [file pgen.1010660.s003.zip › S2_File_SLiM/Fig2a_simulations.slim]

/*
Simulation code for 'Gametic selection favours polyandry and selfing', Figure 2.
These scripts are based on Recipes 16.15 and 16.16 of the SLiM version 4.0.1 handbook.
*/

///////////// initialisation /////////////

initialize()
{

/* parameters commented out so they can be fed through command-line	
	defineConstant("K", 1000);     // population size (diploid)
	defineConstant("U", 0.3333333);	// haploid genome-wide mutation rate
	defineConstant("LEN", 100);  // chromosome end (length - 1)
	defineConstant("R", 0.5);    // recombination rate between adjacent loci
	defineConstant("SER", 8);     // ratio of sperm to eggs
	defineConstant("s_m", 0.2); // strength of gametic selection	
	defineConstant("LG", 1); // proportion of loci under gametic selection (must divide length exactly)
	defineConstant("pi", 0.25); // rate of polyandry
	defineConstant("d",0); // expression, 0 - haploid, 1 - diploid
	
	defineConstant("average_over_gens", 100);
	defineConstant("final_gen", 2000);
	defineConstant("output", "test.csv"); // output file

*/
	
	defineConstant("L1", LEN-1);  // chromosome end (length - 1)
	defineConstant("MU", U/LEN);   // mutation rate per locus
	
	defineGlobal("gamHetFit", 1 - (1-sqrt(3/4))*s_m);
	defineGlobal("gamHomFit", 1-s_m);
	
	initializeSLiMModelType("nonWF");
	initializeMutationRate(MU);
	
	
	initializeMutationType("m1", 0.2, "f", -0.05); // for full haploid gametic selection 

	m1.convertToSubstitution = T;
	m1.mutationStackPolicy = "f";
	initializeGenomicElementType("g1", m1, 1.0);
	initializeGenomicElement(g1, 0, L1);
	initializeRecombinationRate(R);

}


1 early() // defining script blocks in this way allows for the number of generations to be set through the command-line. a factor of two appears because a full life cycle takes two SLiM generations (diploid then haploid).
{
	community.rescheduleScriptBlock(s1, start=(2*final_gen-2*average_over_gens), end=2*final_gen); 
	community.rescheduleScriptBlock(s2, start=2*final_gen, end=2*final_gen); 
	sim.setValue("load_vals",c());
	sim.addSubpop("p1", K); // holds the diploids
	sim.addSubpop("p2", 0,haploid=T); // holds the MALE gametes in the haploid generation
	sim.addSubpop("p3", 0,haploid=T); // holds the FEMALE gametes in the haploid generation
	sim.addSubpop("p4", 0,haploid=T); // holds both male and female gametes for monandrous fertilisation
}


////////////////////////// reproduction //////////////////////////


reproduction(p1)
{
	inds = p1.individuals;
	
	mon = p1.sampleIndividuals(asInteger(K*(1-pi)), replace = F); // select individuals whose female gametes will be fertilised by one male
	poly = setDifference(inds, mon);
	
	if (d==1) { // under diploid expression, gametic selection can be handled in the diploid phase when competition is between the gametes of all individuals
		
		gamete_fitness = rep(1.123,K); // value is irrelevant but needs to be type float
		
		for (i in seqLen(length(inds)))
		{ // count the number of loci heterozygous and homozygous for m1 mutations and manually calculate gamete fitness
		
			
			ind = inds[i];
			
			mutCount = 	ind.countOfMutationsOfType(m1);
			uniqueCount = 	length(ind.uniqueMutationsOfType(m1));
			
			nHom = mutCount - uniqueCount;
			nHet = uniqueCount - nHom;
			
			
			gamete_fitness[i] = gamHetFit^nHet * gamHomFit^nHom;
			
			gamete_fitness[i] = gamHetFit^nHet * gamHomFit^nHom;
		
		}
	}
	
	if (d == 0)
	{
		gamete_fitness = rep(1,K); // under haploid expression, gametic selection is handled in the haploid generation
	}
	
	
	mon_fathers = sample(inds, asInteger(K*(1-pi)), replace = T, weights = p1.cachedFitness(NULL));  // gametic competition here is restricted, so it occurs in the haploid phase
	
	father_index = 0;
	
	female_gamete_producers = sample(inds, asInteger(K), replace = T, weights = p1.cachedFitness(NULL));
	
	male_gamete_producers = sample(inds, asInteger(SER*K), replace = T, weights = p1.cachedFitness(NULL)*gamete_fitness); // but here, we have gametic fitness as competition is between all individuals
	
	
	for (i in seqLen(K))
	{
		
		ind = inds[i];
		
		g_1 = ind.genome1;
		g_2 = ind.genome2;
		
		//MONANDRY
		if (any(mon == ind)) {
			father = mon_fathers[father_index];
			father_index = father_index+1;
			h_1 = father.genome1;
			h_2 = father.genome2;
			female_gametes_produced = sum(female_gamete_producers == ind);
			// female gametes from here
			for (j in seqLen(female_gametes_produced))
			{
				
				breaks = sim.chromosome.drawBreakpoints(ind);
				if (runif(1) <= 0.5)
				{
					e = p4.addRecombinant(g_1, g_2, breaks, NULL, NULL, NULL);
					for (k in seqLen(SER)) // for each monandrously fertilised female gamete, the father produces male gametes from which we will sample later
					{
						breaks2 = sim.chromosome.drawBreakpoints(father);
						if (runif(1) <= 0.5)
						{
							s = p4.addRecombinant(h_1, h_2, breaks2, NULL, NULL, NULL);
						}
						else
						{
							s = p4.addRecombinant(h_2, h_1, breaks2, NULL, NULL, NULL);
						}
					}
				}
				else
				{
					e = p4.addRecombinant(g_2, g_1, breaks, NULL, NULL, NULL);
					for (k in seqLen(SER))
					{
						breaks2 = sim.chromosome.drawBreakpoints(father);
						if (runif(1) <= 0.5)
						{
							s = p4.addRecombinant(h_1, h_2, breaks2, NULL, NULL, NULL);
						}
						else
						{
							s = p4.addRecombinant(h_2, h_1, breaks2, NULL, NULL, NULL);
						}
					}
				}
			}
			
			
			
			
			// male gametes from here
			male_gametes_produced = sum(male_gamete_producers == ind);
			
			
			
			for (j in seqLen(male_gametes_produced))
			{
				breaks1 = sim.chromosome.drawBreakpoints(ind);
				if (runif(1) <= 0.5)
				{
					s = p2.addRecombinant(g_1, g_2, breaks1, NULL, NULL, NULL);
				}
				else
				{
					s = p2.addRecombinant(g_2, g_1, breaks1, NULL, NULL, NULL);
				}
			}
		}
		
		// POLYANDRY
		
		if (any(poly == ind))
		{
			male_gametes_produced = sum(male_gamete_producers == ind);
			
			for (j in seqLen(male_gametes_produced))
			{
				breaks1 = sim.chromosome.drawBreakpoints(ind);
				if (runif(1) <= 0.5)
					s = p2.addRecombinant(g_1, g_2, breaks1, NULL, NULL, NULL);
				else
					s = p2.addRecombinant(g_2, g_1, breaks1, NULL, NULL, NULL);
			
			}
			
			
			female_gametes_produced = sum(female_gamete_producers == ind);
			
			for (j in seqLen(female_gametes_produced)){
				breaks2 = sim.chromosome.drawBreakpoints(ind);
				
				if (runif(1) <= 0.5)
					e = p3.addRecombinant(g_1, g_2, breaks2, NULL, NULL, NULL);
				else
					e = p3.addRecombinant(g_2, g_1, breaks2, NULL, NULL, NULL);
			}
		
		}
	
	}
	self.active=0;

}


reproduction(p2) // polyandrous
{
	
	counts = p2.individuals.countOfMutationsOfType(m1);
	
	if (d == 0) {
		male_gamete_fitness = (1 - s_m)^counts; } // full haploid expression
	
	
	if (d == 1) {male_gamete_fitness = 1^counts;} // under complete diploid expression, gametic selection is incorporated in the fathers fitness when producing gametes
	
	male_gametes = sample(p2.individuals, K, replace = F, weights = male_gamete_fitness);
	
	female_gametes = p3.individuals;
	
	for (i in seqLen(length(female_gametes)))
	{
		child = p1.addRecombinant(male_gametes[i].genome1, NULL, NULL,
			female_gametes[i].genome1, NULL, NULL);
	}
	
	self.active = 0;
}

reproduction(p4) // monandrous
{
	num_mon_offspring = asInteger(p4.individualCount / (1+SER));
	
	for (i in seqLen(num_mon_offspring))
	{ // each monandrous female gamete added to p4 was followed by SER male gametes from the specific father, so we sample from these male gametes. note this relies on the order of individuals in a subpopulation being the same as the order they were created in, in case this ever changes in a future version of SLiM.
		female_gamete = p4.individuals[(SER+1)*i];
		
		male_gametes_mon = p4.individuals[((SER+1)*i + 1):((SER+1)*i + SER)];
		
		if (d==0)
		{
			counts = male_gametes_mon.countOfMutationsOfType(m1);
			fitness = (1-s_m)^counts;
		}
		
		else
		{
			fitness = rep(1,length(male_gametes_mon)); // under diploid expression, all gametes from one individual have the same fitness 
		}
		
		s = sample(male_gametes_mon, 1, weights = fitness);
		
		p1.addRecombinant(female_gamete.genome1, NULL, NULL, s.genome1, NULL, NULL);
	
	}
	
	
	self.active = 0;
}

////////////////////////// snippets //////////////////////////
early()
{
	if (sim.cycle % 2 == 0)
	{
		sim.chromosome.setMutationRate(0.0); // this ensures that using the addRecombinant() method when we fuse gametes doesn't add any extra mutations
	
	}
	else
	{
		sim.chromosome.setMutationRate(MU);
	}

}


survival() {
	return (individual.age == 0); // non-overlapping generations
}


// Manual code to remove fixed mutations from the diploid population (p1). Checks every locus to see if it has a total of 2*K mutations in p1 (which means it's fixed), and then removes it if so.
first() {
	if(sim.cycle % 2 == 0){
		for (i in seqLen(L1)){
			muts = sim.mutations;
			muts_in_pos = muts[muts.position==i];
			if(sum(sim.mutationCounts(p1, muts_in_pos))==2*K)
			{
				p1.genomes.removeMutations(muts_in_pos);
			}
		}
	}
}


////////////////////////// output handling //////////////////////////


s2 1000 late() {  // the generation doesn't matter here because we'll reschedule it
	mean_load = mean(sim.getValue("load_vals"));
	header=(paste("K","U","L1","R","SER","s_m","pi","d","final_gen","average_over_gens","mean_load", sep=","));
	content=paste(K,U,L1+1,R,SER,s_m,pi,d,final_gen,average_over_gens,mean_load, sep=",");
	writeFile(output, header);
	writeFile(output, content, append=T);
	sim.simulationFinished();
}

s1 1000 late() {  // the generation doesn't matter here because we'll reschedule it
	if (sim.cycle % 2 == 1) 
	{
		load_val = 1-mean(p1.cachedFitness(NULL));
		sim.setValue("load_vals", c(sim.getValue("load_vals"), load_val));
	}
}
