# Supplementary material for: Gametic selection favours polyandry and selfing
Source: PLoS Genet. 2024 Feb 16;20(2):e1010660. doi: 10.1371/journal.pgen.1010660 (PMC10903963; doi:10.1371/journal.pgen.1010660)
Supplement: S3 File — Scripts to perform multilocus simulations using SLiM software v4.01. (ZIP) [file pgen.1010660.s003.zip › S2_File_SLiM/Fig2b_simulations.slim]

/*
Simulation code for 'Gametic selection favours polyandry and selfing', Figure 4.
These scripts are based on Recipes 16.15 and 16.16 of the SLiM version 4.0.1 handbook.
*/

////////////////////////// initialisation //////////////////////////

initialize()
{
	/*	parameters commented out so they can be fed through command-line

	defineConstant("K", 1000);     // population size (diploid)
	defineConstant("U", 0.3333333);	// haploid genome-wide mutation rate
	defineConstant("LEN", 100);  // chromosome end (length - 1)
	defineConstant("R", 0.5);    // recombination rate between adjacent loci
	defineConstant("SER", 20);     // ratio of sperm to eggs
	defineConstant("s_m", 0.08); // strength of gametic selection	
	defineConstant("omega", 0.5); // rate of sex
	defineConstant("d",0); // expression, 0 - haploid, 1 - diploid
	
	defineConstant("average_over_gens", 5);
	defineConstant("final_gen", 5000);
	defineConstant("output", "test.csv"); // output file
*/
	defineConstant("L1", LEN-1);  // chromosome end (length - 1)
	defineConstant("MU", U/LEN);   // mutation rate per locus
	
	
	initializeSLiMModelType("nonWF");
	initializeMutationRate(MU);
	
	initializeMutationType("m1", 0.2, "f", -0.05);
	
	m1.convertToSubstitution = T;
	m1.mutationStackPolicy = "f";
	initializeGenomicElementType("g1", m1, 1.0);
	initializeGenomicElement(g1, 0, L1);
	initializeRecombinationRate(R);
	
	defineGlobal("gamHetFit", 1 - (1-sqrt(3/4))*s_m);
	defineGlobal("gamHomFit", 1-s_m);

}


1 early()
{// defining script blocks in this way allows for the number of generations to be set through the command-line. a factor of two appears because a full life cycle takes two SLiM generations (diploid then haploid).
	community.rescheduleScriptBlock(s1, start=(2*final_gen-2*average_over_gens), end=2*final_gen);
	community.rescheduleScriptBlock(s2, start=2*final_gen, end=2*final_gen);
	sim.setValue("load_vals",c());
	sim.addSubpop("p1", K); // holds the outcrossed diploids
	sim.addSubpop("p2", 0,haploid=T); // holds the MALE gametes in the haploid generation
	sim.addSubpop("p3", 0,haploid=T); // holds the FEMALE gametes in the haploid generation
	sim.addSubpop("p4", 0,haploid=T); // holds female gametes and male gametes who undergo gametic selection before selfing
}

////////////////////////// reproduction //////////////////////////


reproduction(p1)
{
	
	inds = p1.individuals;
	diploid_fitness = p1.cachedFitness(NULL);
	
	
	if (d==1) { // diploid expression - 
		gamete_fitness = rep(0.0,K); // value is irrelevant but needs to be type float
		
		for (i in seqLen(length(inds))){ // count the number of loci heterozygous and homozygous for m1 mutations and manually calculate gamete fitness
			ind = inds[i];
			mutCount = 	ind.countOfMutationsOfType(m1);
			uniqueCount = 	length(ind.uniqueMutationsOfType(m1));
			
			nHom = mutCount - uniqueCount;
			nHet = uniqueCount - nHom;
			
			
			gamete_fitness[i] = gamHetFit^nHet * gamHomFit^nHom;
		
		}
		
		
		male_gamete_producers = sample(inds, asInteger(SER*K*omega), replace = T, weights = diploid_fitness*gamete_fitness);
	}
	
	if (d==0) // haploid expression - gametic selection is in the next generation
	{
		male_gamete_producers = sample(inds, asInteger(SER*K*omega), replace = T, weights = diploid_fitness);
	}
	
	sim.setValue("diploid_load", 1 - mean(diploid_fitness));
	
	female_gamete_producers = sample(inds, asInteger(K*omega), replace = T, weights = diploid_fitness);
	
	
	selfers = sample(inds, asInteger(K*(1-omega)), replace = T, weights = diploid_fitness);
	
	
	
	
	for (i in seqLen(K))
	{
		ind = inds[i];
		
		g_1 = ind.genome1;
		g_2 = ind.genome2;
		
		male_gametes_produced = sum(male_gamete_producers == ind);
		
		for (j in seqLen(male_gametes_produced)){
			breaks1 = sim.chromosome.drawBreakpoints(ind);
			if (runif(1) <= 0.5)
				s = p2.addRecombinant(g_1, g_2, breaks1, NULL, NULL, NULL);
			else
				s = p2.addRecombinant(g_2, g_1, breaks1, NULL, NULL, NULL);
		
		}
		
		
		female_gametes_produced = sum(female_gamete_producers == ind);
		
		for (j in seqLen(female_gametes_produced)){
			breaks2 = sim.chromosome.drawBreakpoints(ind);
			
			if (runif(1) <= 0.5)
				e = p3.addRecombinant(g_1, g_2, breaks2, NULL, NULL, NULL);
			else
				e = p3.addRecombinant(g_2, g_1, breaks2, NULL, NULL, NULL);
		}
		
		
		selfed_offspring_produced = sum(selfers == ind);
		
		for (j in seqLen(selfed_offspring_produced))
		{
			
			breaks2 = sim.chromosome.drawBreakpoints(ind);
			
			if (runif(1) <= 0.5)
				e = p4.addRecombinant(g_1, g_2, breaks2, NULL, NULL, NULL);
			else
				e = p4.addRecombinant(g_2, g_1, breaks2, NULL, NULL, NULL);
			
			
			
			for (k in seqLen(SER)) {
				breaks3 = sim.chromosome.drawBreakpoints(ind);
				if (runif(1) <= 0.5)
					s = p4.addRecombinant(g_1, g_2, breaks3, NULL, NULL, NULL);
				else
					s = p4.addRecombinant(g_2, g_1, breaks3, NULL, NULL, NULL); // every egg produced adds sperm to p4 to be used for selfing
			}
				
		}
		
	}
	

	self.active = 0;
}


reproduction(p2)
{
		
	if (d == 0) {
		counts = p2.individuals.countOfMutationsOfType(m1);
		male_gamete_fitness = (1 - s_m)^counts;
		male_gametes = sample(p2.individuals, K, replace = F, weights = male_gamete_fitness); } // full haploid expression
	
	
	if (d==1) {male_gametes = p2.sampleIndividuals(K);} // under complete diploid expression, gametic selection is incorporated in the fathers fitness when producing gametes
	
	female_gametes = p3.sampleIndividuals(K);
	
	for (i in seqLen(asInteger(omega*K)))
	{
		child = p1.addRecombinant(male_gametes[i].genome1, NULL, NULL,
			female_gametes[i].genome1, NULL, NULL);
	}
	
	self.active = 0;
}

reproduction(p4) {// we create selfed diploids from here by sampling from the sperm created by each egg producer, which happened in the reproduction(p1) callback. note this relies on the order of individuals in a subpopulation being the same as the order they were created in, in case this ever changes in a future version of SLiM
	
	n_selfed = asInteger(p4.individualCount/(1+SER));
	
	for (i in seqLen(n_selfed)) {
		egg = p4.individuals[(1+SER)*(i)];
		
		male_gametes_self = p4.individuals[((i)*(SER+1) + 1):((i+1)*(SER+1)-1)]; // pick the corresponding sperm from p4
		
		if (d==0) {
			counts = male_gametes_self.countOfMutationsOfType(m1);
			fitness = (1-s_m)^counts;}
		
		if (d==1)  {fitness = rep(1,length(male_gametes_self));}
		
		s = sample(male_gametes_self, 1, weights = fitness);
		
		p1.addRecombinant(egg.genome1,NULL,NULL,s.genome1,NULL,NULL);
	
	}
	
	
	self.active=0;

}

////////////////////////// snippets //////////////////////////


early()
{
	if (sim.cycle % 2 == 0)
	{
		sim.chromosome.setMutationRate(0.0); // this ensures that using the addRecombinant() method when we fuse gametes doesn't add any extra mutations
	
	}
	else
	{
		sim.chromosome.setMutationRate(MU);
	}
	sim.setValue("n_selfed", 0);

}

survival() {
	return (individual.age == 0); // non-overlapping generations
}

// Manual code to remove fixed mutations from the diploid population (p1). Checks every locus to see if it has a total of 2*K mutations in p1 (which means it's fixed), and then removes it if so.
first() {
	if(sim.cycle % 2 == 0){
		for (i in seqLen(L1)){
			muts = sim.mutations;
			muts_in_pos = muts[muts.position==i];
			if(sum(sim.mutationCounts(p1, muts_in_pos))==2*K)
			{
				p1.genomes.removeMutations(muts_in_pos);
			}
		}
	}
}

////////////////////////// output handling //////////////////////////


s1 1000 late() {  // the generation doesn't matter here because we'll reschedule it
	if (sim.cycle % 2 == 1) 
	{
		sim.setValue("load_vals", c(sim.getValue("load_vals"), sim.getValue("diploid_load")));
	}
}

s2 1000 late() {  // the generation doesn't matter here because we'll reschedule it
	mean_load = mean(sim.getValue("load_vals"));
	header=(paste("K","U","L1","R","SER","s_m","omega","d","final_gen","average_over_gens","mean_load", sep=","));
	content=paste(K,U,L1+1,R,SER,s_m,omega,d,final_gen,average_over_gens,mean_load, sep=",");
	writeFile(output, header);
	writeFile(output, content, append=T);
	sim.simulationFinished();
}
