# Supplementary material for: Gametic selection favours polyandry and selfing
Source: PLoS Genet. 2024 Feb 16;20(2):e1010660. doi: 10.1371/journal.pgen.1010660 (PMC10903963; doi:10.1371/journal.pgen.1010660)
Supplement: S3 File — Scripts to perform multilocus simulations using SLiM software v4.01. (ZIP) [file pgen.1010660.s003.zip › S2_File_SLiM/Fig4_simulations.slim]

/*
Simulation code for 'Gametic selection favours polyandry and selfing', Figure 4.
These scripts are based on Recipes 16.15 and 16.16 of the SLiM version 4.0.1 handbook.
*/

////////////////////////// initialisation //////////////////////////
initialize()
{
	/* parameters commented out so they can be fed through command-line
		defineConstant("K", 500);     // population size (diploid)
		defineConstant("U", 0.3333333);	// haploid genome-wide mutation rate
		defineConstant("LEN", 49);  // chromosome end (length - 1)
		defineConstant("R", 0.5);    // recombination rate between adjacent loci
		defineConstant("SER", 4);     // ratio of sperm to eggs
		defineConstant("s_m", 0.1); // strength of gametic selection	
		defineConstant("LG", 0.25); // proportion of loci under gametic selection (must divide length exactly)
		defineConstant("average_over_gens", 100);
		defineConstant("final_gen", 1000);
		defineConstant("output", "test.csv"); // output file
	*/
	defineConstant("L1", LEN - 1); // chromosome end (length - 1)
	defineConstant("MU", U / L1); // mutation rate per locus
	initializeSLiMModelType("nonWF");
	initializeMutationRate(MU);
	initializeMutationType("m1", 0.2, "f", -0.05); // for gametic selection 
	initializeMutationType("m2", 0.2, "f", -0.05); // for non-gametic selection
	c(m1, m2).convertToSubstitution = T;
	c(m1, m2).mutationStackPolicy = "f";
	initializeGenomicElementType("g1", m1, 1.0);
	initializeGenomicElementType("g2", m2, 1.0);
	
	// randomly distribute loci under gametic/non-gametic selection across the chromosome
	if (LG == 0)
	{
		initializeGenomicElement(g2, 0, L1);
	}
	else if (LG == 1)
	{
		initializeGenomicElement(g1, 0, L1);
	}
	else
	{
		g1_loci = sort(sample(0:L1, asInteger((L1 + 1) * LG)));
		g2_loci = setDifference((0:L1), g1_loci);
		initializeGenomicElement(g1, g1_loci, g1_loci);
		initializeGenomicElement(g2, g2_loci, g2_loci);
	}
	initializeRecombinationRate(R);
}

1 early()
{ // defining script blocks in this way allows for the number of generations to be set through the command-line. a factor of two appears because a full life cycle takes two SLiM generations (diploid then haploid).
	community.rescheduleScriptBlock(s1, start=(2 * final_gen - 2 * average_over_gens), end=2 * final_gen);
	community.rescheduleScriptBlock(s2, start=2 * final_gen, end=2 * final_gen);
	sim.setValue("IBD_vals", c());
	
	// create separate subpopulations to hold different types of haploid or diploid individuals.
	// inbreeding depression is calculated empirically by creating a corresponding generation of selfed individuals.
	sim.addSubpop("p1", K); // holds the diploids
	sim.addSubpop("p2", 0, haploid=T); // holds the MALE gametes in the haploid generation
	sim.addSubpop("p3", 0, haploid=T); // holds the FEMALE gametes in the haploid generation
	sim.addSubpop("p4", 0); // holds selfed diploids to calculate inbreeding depression
	sim.addSubpop("p5", 0, haploid=T); // holds male gametes who undergo gametic selection before selfing, to calculate inbreeding depression
}

////////////////////////// reproduction //////////////////////////

reproduction(p1)
{
	inds = p1.individuals;
	female_gamete_producers = sample(inds, K, replace=T, weights=p1.cachedFitness(NULL));
	male_gamete_producers = sample(inds, SER * K, replace=T, weights=p1.cachedFitness(NULL));
	for (i in seqLen(K))
	{
		ind = inds[i];
		g_1 = ind.genome1;
		g_2 = ind.genome2;
		male_gametes_produced = sum(male_gamete_producers == ind);
		for (j in seqLen(male_gametes_produced))
		{
			breaks1 = sim.chromosome.drawBreakpoints(ind);
			if (runif(1) <= 0.5)
				s = p2.addRecombinant(g_1, g_2, breaks1, NULL, NULL, NULL);
			else
				s = p2.addRecombinant(g_2, g_1, breaks1, NULL, NULL, NULL);
		}
		female_gametes_produced = sum(female_gamete_producers == ind);
		for (j in seqLen(female_gametes_produced))
		{
			breaks2 = sim.chromosome.drawBreakpoints(ind);
			for (k in seqLen(SER))
			{
				breaks3 = sim.chromosome.drawBreakpoints(ind);
				if (runif(1) <= 0.5)
					s = p5.addRecombinant(g_1, g_2, breaks3, NULL, NULL, NULL);
				else
					s = p5.addRecombinant(g_2, g_1, breaks3, NULL, NULL, NULL); // every egg produced adds sperm to p5 to be used for selfing and so calculate inbreeding depression
			}
			if (runif(1) <= 0.5)
				e = p3.addRecombinant(g_1, g_2, breaks2, NULL, NULL, NULL);
			else
				e = p3.addRecombinant(g_2, g_1, breaks2, NULL, NULL, NULL);
		}
	}
	self.active = 0;
}

reproduction(p2)
{
	counts = p2.individuals.countOfMutationsOfType(m1);
	male_gamete_fitness = (1 - s_m)^counts;
	male_gametes = sample(p2.individuals, K, replace=F, weights=male_gamete_fitness);
	female_gametes = p3.sampleIndividuals(K);
	for (i in seqLen(K))
	{
		child = p1.addRecombinant(male_gametes[i].genome1, NULL, NULL, female_gametes[i].genome1, NULL, NULL);
	}
	self.active = 0;
}

reproduction(p3)
{
	// this is going to happen for each individual (ie egg) in p3. we create selfed diploids from here by sampling from the sperm created by each egg producer, which happened in the reproduction(p1) callback. note this relies on the order of individuals in a subpopulation being the same as the order they were created in, in case this ever changes in a future version of SLiM
	i = individual.index;
	male_gametes_self = p5.individuals[(i * SER):((i + 1) * (SER) - 1)];
	counts = male_gametes_self.countOfMutationsOfType(m1);
	fitness = (1 - s_m)^counts;
	s = sample(male_gametes_self, 1, weights=fitness);
	p4.addRecombinant(individual.genome1, NULL, NULL, s.genome1, NULL, NULL);
}

////////////////////////// snippets //////////////////////////

early()
{
	if (sim.cycle % 2 == 0)
	{
		sim.chromosome.setMutationRate(0.0); // this ensures that using the addRecombinant() method when we fuse gametes doesn't add any extra mutations
	}
	else
	{
		sim.chromosome.setMutationRate(MU);
	}
}

survival()
{
	return (individual.age == 0); // non-overlapping generations
}

// Manual code to remove fixed mutations from the diploid population (p1). Checks every locus to see if it has a total of 2*K mutations in p1 (which means it's fixed), and then removes it if so.
first()
{
	if (sim.cycle % 2 == 0)
	{
		for (i in seqLen(L1))
		{
			muts = sim.mutations;
			muts_in_pos = muts[muts.position == i];
			if (sum(sim.mutationCounts(p1, muts_in_pos)) == 2 * K)
			{
				p1.genomes.removeMutations(muts_in_pos);
			}
		}
	}
}

////////////////////////// output handling //////////////////////////

s1 1000 late()
{ // the generation doesn't matter here because it gets rescheduled
	if (sim.cycle % 2 == 1)
	{
		ibd = 1 - mean(p4.cachedFitness(NULL)) / mean(p1.cachedFitness(NULL));
		sim.setValue("IBD_vals", c(sim.getValue("IBD_vals"), ibd));
	}
}

s2 1000 late()
{ // the generation doesn't matter here because we'll reschedule it
	meanIBD = mean(sim.getValue("IBD_vals"));
	header = (paste("K", "U", "L1", "R", "SER", "s_m", "LG", "final_gen", "average_over_gens", "meanIBD", sep=","));
	content = paste(K, U, L1 + 1, R, SER, s_m, LG, final_gen, average_over_gens, meanIBD, sep=",");
	writeFile(output, header);
	writeFile(output, content, append=T);
	sim.simulationFinished();
}
